# Supplementary material for: {6,6′-Dimeth­oxy-2,2′-[o-phenyl­enebis(nitrilo­methyl­idyne)]diphenolato}cobalt(II) dichloro­methane disolvate
Source: Acta Crystallogr Sect E Struct Rep Online. 2009 Jan 14;65(Pt 2):m188–9. doi: 10.1107/S160053680900083X (PMC2968184; doi:10.1107/S160053680900083X)
Supplement: Supplementary file 1 [file e-65-0m188-sup1.cif]

##############################################################################
###                                                                        ###
###        Electronic paper (Acta Crystallographica Section E)             ###
###                                                                        ###
##############################################################################
#                                                                            #
# This CIF contains the data in a paper accepted for publication in Acta     #
# Crystallographica Section E. It conforms to the requirements of Notes      #
# for Authors for Section E, and has been peer reviewed under the auspices   #
# of the IUCr Commission on Journals.                                        #
#                                                                            #
# Full details of the Crystallographic Information File format               #
# are given in the paper "The Crystallographic Information File (CIF):       #
# a New Standard Archive File for Crystallography" by S. R. Hall, F. H.      #
# Allen and I. D. Brown [Acta Cryst. (1991), A47, 655-685].                  #
#                                                                            #
# The current version of the core CIF dictionary is obtainable from          #
# ftp://ftp.iucr.org/pub/cif_core.dic. The current version number is 2.4.    #
#                                                                            #
# Software is freely available for graphical display of the structure(s) in  #
# this CIF.  For information consult the CIF home page http://www.iucr.org/  #
# cif/home.html                                                              #
#                                                                            #
# This file may be used for bona fide research purposes within the           #
# scientific community so long as proper attribution is given to the journal # 
# article from which it was obtained.                                        #
#                                                                            #
##############################################################################
                                             
data_global
_audit_creation_method     'by CrystalStructure 3.8'
_journal_date_recd_electronic     2008-12-18
_journal_date_accepted     2009-01-08
_journal_name_full     'Acta Crystallographica, Section E'
_journal_year     2009
_journal_volume     65
_journal_issue      2
_journal_page_first     m188
_journal_page_last     m189
_journal_paper_category     QM
_journal_coeditor_code     SI2147
_publ_contact_author_name     'Kuroda-Sowa, Takayoshi'
_publ_contact_author_address
;
Department of Chemistry
Kinki University
3-4-1, Kowakae
Higashi-Osaka, Osaka
JAPAN 577-8502
;
_publ_contact_author_email     'kuroda@chem.kindai.ac.jp'
_publ_contact_author_fax     '+816-6723-2721'
_publ_contact_author_phone     '+816-6730-5880 ext 4120'
_publ_section_title
;\
{6,6'-Dimethoxy-2,2'-[<i>o</i>-phenylenebis(nitrilomethylidyne)]diphenolato}\
cobalt(II) dichloromethane disolvate
;
loop_
    _publ_author_name
    _publ_author_footnote
    _publ_author_address
    'Nabei, Atsuhiro' .
;
Department of Chemistry
Kinki University
3-4-1, Kowakae
Higashi-Osaka, Osaka 577-8502
Japan
;
    'Kuroda-Sowa, Takayoshi' .
;
Department of Chemistry
Kinki University
3-4-1, Kowakae
Higashi-Osaka, Osaka 577-8502
Japan
;
    'Okubo, Takashi' .
;
Department of Chemistry
Kinki University
3-4-1, Kowakae
Higashi-Osaka, Osaka 577-8502
Japan
;
    'Maekawa, Masahiko' .
;
Department of Chemistry
Kinki University
3-4-1, Kowakae
Higashi-Osaka, Osaka 577-8502
Japan
;
    'Munakata, Megumu' .
;
Department of Chemistry
Kinki University
3-4-1, Kowakae
Higashi-Osaka, Osaka 577-8502
Japan
;
data_I
_chemical_name_systematic
;
{6,6'-Dimethoxy-2,2'-[<i>o</i>-
phenylenebis(nitrilomethylidyne)]diphenolato}cobalt(II)
dichloromethane disolvate
;
_chemical_formula_moiety     'C22 H18 Co N2 O4, 2(C H2 Cl2)'
_chemical_formula_sum     'C24 H22 Cl4 Co N2 O4 '
_chemical_formula_iupac     '[Co (C22 H18 N2 O4)], 2C H2 Cl2'
_chemical_formula_weight     603.19
_chemical_melting_point     ?
_symmetry_cell_setting     monoclinic
_symmetry_space_group_name_H-M     'P 21/a'
_symmetry_space_group_name_Hall     '-P 2yab'
loop_
    _symmetry_equiv_pos_site_id
    _symmetry_equiv_pos_as_xyz
    1 '+X,+Y,+Z'
    2 '1/2-X,1/2+Y,-Z'
    3 '-X,-Y,-Z'
    4 '1/2+X,1/2-Y,+Z'
_cell_length_a     13.309(6)
_cell_length_b     14.088(6)
_cell_length_c     14.101(6)
_cell_angle_alpha     90.0000
_cell_angle_beta     109.676(6)
_cell_angle_gamma     90.0000
_cell_volume     2489.4(19)
_cell_formula_units_Z     4
_cell_measurement_reflns_used     6959
_cell_measurement_theta_min     3.1
_cell_measurement_theta_max     27.5
_cell_measurement_temperature     150.0(10)
_exptl_crystal_description     'block'
_exptl_crystal_colour     'brown'
_exptl_crystal_size_max     0.50
_exptl_crystal_size_mid     0.30
_exptl_crystal_size_min     0.10
_exptl_crystal_density_diffrn     1.609
_exptl_crystal_density_meas     ?
_exptl_crystal_density_method     'not measured'
_exptl_crystal_F_000     1228.00
_exptl_absorpt_coefficient_mu     1.153
_exptl_absorpt_correction_type     multi-scan
_exptl_absorpt_process_details     '(<i>REQAB</i>; Jacobson, 1998)'
_exptl_absorpt_correction_T_min     0.764
_exptl_absorpt_correction_T_max     0.891
_diffrn_radiation_type     'Mo K\a'
_diffrn_radiation_wavelength     0.71070
_diffrn_measurement_device_type     'Rigaku Mercury'
_diffrn_measurement_method     \w
_diffrn_detector_area_resol_mean     7.31
_diffrn_reflns_number     28457
_diffrn_reflns_av_R_equivalents     0.040
_diffrn_reflns_theta_max     27.48
_diffrn_reflns_theta_full     27.48
_diffrn_measured_fraction_theta_max     0.994
_diffrn_measured_fraction_theta_full     0.994
_diffrn_reflns_limit_h_min     -17
_diffrn_reflns_limit_h_max     17
_diffrn_reflns_limit_k_min     -18
_diffrn_reflns_limit_k_max     17
_diffrn_reflns_limit_l_min     -18
_diffrn_reflns_limit_l_max     18
_refine_special_details
;
Refinement was performed using all reflections. The weighted <i>R</i>-factor
(<i>wR</i>) and goodness of fit (<i>S</i>) are based on <i>F</i>^2^.
<i>R</i>-factor (gt) are based on <i>F</i>. The threshold expression of
<i>F</i>^2^ > 2.0 \s(<i>F</i>^2^) is used only for calculating <i>R</i>-factor
(gt).
;
_reflns_number_total     5677
_reflns_number_gt     5100
_reflns_threshold_expression     F^2^>2\s(F^2^)
_refine_ls_structure_factor_coef     Fsqd
_refine_ls_R_factor_gt     0.0463
_refine_ls_wR_factor_ref     0.0886
_refine_ls_goodness_of_fit_ref     1.149
_refine_ls_number_reflns     5677
_refine_ls_number_parameters     317
_refine_ls_hydrogen_treatment     constr
_refine_ls_weighting_scheme     calc
_refine_ls_weighting_details
            'w = 1/[\s^2^(Fo^2^)+(0.0308P)^2^+1.9552P] where P=(Fo^2^+2Fc^2^)/3'
_refine_ls_shift/su_max     0.0000
_refine_diff_density_max     0.53
_refine_diff_density_min     -0.66
_refine_ls_extinction_method     none
_refine_ls_extinction_coef     ?
loop_
    _atom_type_symbol
    _atom_type_description
    _atom_type_scat_dispersion_real
    _atom_type_scat_dispersion_imag
    _atom_type_scat_source
    'C' 'C' 0.003 0.002
;
International Tables for Crystallography
(1992, Vol. C, Tables 4.2.6.8 and 6.1.1.4)
;
    'H' 'H' 0.000 0.000
;
International Tables for Crystallography
(1992, Vol. C, Table 6.1.1.4)
;
    'N' 'N' 0.006 0.003
;
International Tables for Crystallography
(1992, Vol. C, Tables 4.2.6.8 and 6.1.1.4)
;
    'O' 'O' 0.011 0.006
;
International Tables for Crystallography
(1992, Vol. C, Tables 4.2.6.8 and 6.1.1.4)
;
    'Co' 'Co' 0.349 0.972
;
International Tables for Crystallography
(1992, Vol. C, Tables 4.2.6.8 and 6.1.1.4)
;
    'Cl' 'Cl' 0.148 0.159
;
International Tables for Crystallography
(1992, Vol. C, Tables 4.2.6.8 and 6.1.1.4)
;
_computing_data_collection     'CrystalClear (Rigaku/MSC, 2007)'
_computing_cell_refinement     'CrystalClear (Rigaku/MSC, 2007)'
_computing_data_reduction     'CrystalStructure (Rigaku/MSC, 2007)'
_computing_structure_solution     'SIR97 (Altomare <i>et al.</i>,  1999)'
_computing_structure_refinement     'SHELXL97 (Sheldrick, 2008)'
_computing_molecular_graphics     'ORTEPII (Johnson, 1976)'
_computing_publication_material     'CrystalStructure (Rigaku/MSC, 2007)'
loop_
    _atom_site_type_symbol
    _atom_site_label
    _atom_site_fract_x
    _atom_site_fract_y
    _atom_site_fract_z
    _atom_site_U_iso_or_equiv
    _atom_site_adp_type
    _atom_site_calc_flag
    _atom_site_refinement_flags
    _atom_site_occupancy
    _atom_site_disorder_assembly
    _atom_site_disorder_group
    Co Co1 0.13131(2) 0.19517(2) 0.52772(2) 0.01696(7) Uani d . 1.00 . .
    Cl Cl1 0.44427(5) 0.14026(5) 0.68960(5) 0.03951(16) Uani d . 1.00 . .
    Cl Cl2 0.47220(7) 0.09420(8) 0.89664(6) 0.0672(2) Uani d . 1.00 . .
    Cl Cl3 0.21820(7) 0.13146(7) 0.96127(7) 0.0621(2) Uani d . 1.00 . .
    Cl Cl4 -0.00594(6) 0.12289(5) 0.83886(6) 0.04414(17) Uani d . 1.00 . .
    O O1 0.17603(12) 0.26802(11) 0.64445(11) 0.0208(3) Uani d . 1.00 . .
    O O2 0.16176(12) 0.08953(10) 0.61189(11) 0.0208(3) Uani d . 1.00 . .
    O O3 0.24984(13) 0.33830(12) 0.82700(11) 0.0269(3) Uani d . 1.00 . .
    O O4 0.21621(14) -0.03363(12) 0.75913(12) 0.0310(3) Uani d . 1.00 . .
    N N1 0.09468(14) 0.30090(13) 0.44144(13) 0.0186(3) Uani d . 1.00 . .
    N N2 0.09571(14) 0.12300(13) 0.40921(13) 0.0186(3) Uani d . 1.00 . .
    C C1 0.05949(17) 0.27635(16) 0.33749(16) 0.0202(4) Uani d . 1.00 . .
    C C2 0.06502(17) 0.17945(16) 0.32009(16) 0.0207(4) Uani d . 1.00 . .
    C C3 0.04319(19) 0.14651(18) 0.22208(17) 0.0277(5) Uani d . 1.00 . .
    C C4 0.0107(2) 0.2098(2) 0.14228(18) 0.0329(5) Uani d . 1.00 . .
    C C5 -0.00149(19) 0.3053(2) 0.15966(18) 0.0315(5) Uani d . 1.00 . .
    C C6 0.02351(19) 0.33956(18) 0.25698(18) 0.0273(5) Uani d . 1.00 . .
    C C7 0.10471(17) 0.39009(16) 0.46840(17) 0.0218(4) Uani d . 1.00 . .
    C C8 0.14351(17) 0.42339(16) 0.56916(17) 0.0210(4) Uani d . 1.00 . .
    C C9 0.14867(19) 0.52326(16) 0.58418(19) 0.0271(5) Uani d . 1.00 . .
    C C10 0.1866(2) 0.56020(17) 0.6785(2) 0.0301(5) Uani d . 1.00 . .
    C C11 0.22151(19) 0.49922(17) 0.76248(19) 0.0279(5) Uani d . 1.00 . .
    C C12 0.21817(17) 0.40256(16) 0.74993(17) 0.0215(4) Uani d . 1.00 . .
    C C13 0.17848(17) 0.36031(15) 0.65197(16) 0.0187(4) Uani d . 1.00 . .
    C C14 0.2753(2) 0.3763(2) 0.92607(18) 0.0356(6) Uani d . 1.00 . .
    C C15 0.09237(17) 0.03043(17) 0.40283(17) 0.0226(4) Uani d . 1.00 . .
    C C16 0.12100(17) -0.03338(16) 0.48546(17) 0.0206(4) Uani d . 1.00 . .
    C C17 0.11515(19) -0.13206(16) 0.46470(19) 0.0261(5) Uani d . 1.00 . .
    C C18 0.14356(19) -0.19674(17) 0.5414(2) 0.0293(5) Uani d . 1.00 . .
    C C19 0.17852(19) -0.16544(17) 0.64144(19) 0.0270(5) Uani d . 1.00 . .
    C C20 0.18411(18) -0.07012(16) 0.66371(17) 0.0227(4) Uani d . 1.00 . .
    C C21 0.15525(17) 0.00007(15) 0.58599(16) 0.0193(4) Uani d . 1.00 . .
    C C22 0.2476(2) -0.09938(19) 0.84100(19) 0.0353(6) Uani d . 1.00 . .
    C C23 0.38345(19) 0.14048(19) 0.78310(18) 0.0298(5) Uani d . 1.00 . .
    C C24 0.1234(2) 0.1508(2) 0.8408(2) 0.0408(6) Uani d . 1.00 . .
    H H3 0.0505 0.0810 0.2100 0.033 Uiso c R 1.00 . .
    H H4 -0.0033 0.1877 0.0754 0.039 Uiso c R 1.00 . .
    H H5 -0.0272 0.3476 0.1043 0.038 Uiso c R 1.00 . .
    H H6 0.0162 0.4052 0.2687 0.033 Uiso c R 1.00 . .
    H H7 0.0844 0.4363 0.4164 0.026 Uiso c R 1.00 . .
    H H9 0.1254 0.5646 0.5277 0.033 Uiso c R 1.00 . .
    H H10 0.1896 0.6271 0.6879 0.036 Uiso c R 1.00 . .
    H H11 0.2476 0.5253 0.8284 0.034 Uiso c R 1.00 . .
    H H14A 0.2969 0.3247 0.9754 0.043 Uiso c R 1.00 . .
    H H14B 0.2125 0.4084 0.9323 0.043 Uiso c R 1.00 . .
    H H14C 0.3339 0.4219 0.9385 0.043 Uiso c R 1.00 . .
    H H15 0.0687 0.0036 0.3372 0.027 Uiso c R 1.00 . .
    H H17 0.0912 -0.1534 0.3968 0.031 Uiso c R 1.00 . .
    H H18 0.1396 -0.2628 0.5268 0.035 Uiso c R 1.00 . .
    H H19 0.1986 -0.2106 0.6946 0.032 Uiso c R 1.00 . .
    H H22A 0.2687 -0.0645 0.9049 0.042 Uiso c R 1.00 . .
    H H22B 0.3081 -0.1372 0.8375 0.042 Uiso c R 1.00 . .
    H H22C 0.1877 -0.1415 0.8368 0.042 Uiso c R 1.00 . .
    H H23A 0.3633 0.2061 0.7942 0.036 Uiso c R 1.00 . .
    H H23B 0.3177 0.1015 0.7605 0.036 Uiso c R 1.00 . .
    H H24A 0.1258 0.2182 0.8216 0.049 Uiso c R 1.00 . .
    H H24B 0.1414 0.1111 0.7908 0.049 Uiso c R 1.00 . .
loop_
    _atom_site_aniso_label
    _atom_site_aniso_U_11
    _atom_site_aniso_U_22
    _atom_site_aniso_U_33
    _atom_site_aniso_U_12
    _atom_site_aniso_U_13
    _atom_site_aniso_U_23
    Co1 0.02030(15) 0.01570(15) 0.01475(14) 0.00061(12) 0.00574(11) 0.00093(11)
    Cl1 0.0392(3) 0.0514(4) 0.0337(3) 0.0015(3) 0.0199(2) 0.0022(3)
    Cl2 0.0516(4) 0.1169(8) 0.0295(3) 0.0179(5) 0.0088(3) 0.0173(4)
    Cl3 0.0503(4) 0.0594(5) 0.0615(5) 0.0012(4) -0.0009(3) 0.0198(4)
    Cl4 0.0392(3) 0.0473(4) 0.0512(4) -0.0109(3) 0.0223(3) -0.0102(3)
    O1 0.0281(8) 0.0165(7) 0.0177(7) 0.0011(6) 0.0075(6) 0.0001(6)
    O2 0.0258(8) 0.0177(7) 0.0178(7) -0.0001(6) 0.0062(6) 0.0002(6)
    O3 0.0367(9) 0.0249(8) 0.0172(7) 0.0024(7) 0.0066(6) -0.0028(6)
    O4 0.0449(10) 0.0263(9) 0.0203(8) 0.0014(7) 0.0089(7) 0.0072(6)
    N1 0.0183(8) 0.0200(9) 0.0176(8) 0.0018(7) 0.0064(7) 0.0030(7)
    N2 0.0185(8) 0.0214(9) 0.0160(8) 0.0001(7) 0.0059(6) 0.0011(7)
    C1 0.0170(10) 0.0269(11) 0.0164(10) -0.0008(8) 0.0050(8) 0.0029(8)
    C2 0.0172(10) 0.0277(12) 0.0168(10) -0.0018(8) 0.0051(8) 0.0024(8)
    C3 0.0299(12) 0.0314(13) 0.0199(11) -0.0034(10) 0.0061(9) -0.0020(9)
    C4 0.0300(13) 0.0490(16) 0.0174(11) -0.0070(11) 0.0049(9) 0.0015(10)
    C5 0.0289(12) 0.0431(15) 0.0197(11) -0.0016(11) 0.0046(9) 0.0106(10)
    C6 0.0264(12) 0.0315(12) 0.0236(11) 0.0013(10) 0.0077(9) 0.0068(10)
    C7 0.0212(10) 0.0225(11) 0.0223(11) 0.0021(9) 0.0082(8) 0.0062(8)
    C8 0.0193(10) 0.0189(11) 0.0269(11) 0.0006(8) 0.0104(9) 0.0006(9)
    C9 0.0289(12) 0.0197(11) 0.0326(13) 0.0016(9) 0.0103(10) 0.0029(9)
    C10 0.0347(13) 0.0162(11) 0.0401(14) -0.0005(10) 0.0135(11) -0.0049(10)
    C11 0.0282(12) 0.0244(12) 0.0312(12) -0.0008(10) 0.0099(10) -0.0094(10)
    C12 0.0205(10) 0.0224(11) 0.0230(10) 0.0011(9) 0.0090(8) -0.0016(9)
    C13 0.0168(10) 0.0188(11) 0.0220(10) 0.0008(8) 0.0084(8) -0.0006(8)
    C14 0.0459(15) 0.0377(14) 0.0208(11) 0.0024(12) 0.0078(11) -0.0074(10)
    C15 0.0211(11) 0.0250(11) 0.0224(11) -0.0022(9) 0.0083(8) -0.0042(9)
    C16 0.0183(10) 0.0208(11) 0.0236(10) -0.0014(8) 0.0084(8) -0.0010(9)
    C17 0.0270(12) 0.0207(11) 0.0321(12) -0.0029(9) 0.0119(10) -0.0066(9)
    C18 0.0299(13) 0.0179(11) 0.0429(14) -0.0014(10) 0.0162(11) -0.0013(10)
    C19 0.0283(12) 0.0192(11) 0.0361(13) 0.0025(9) 0.0141(10) 0.0089(9)
    C20 0.0205(11) 0.0223(11) 0.0267(11) 0.0007(9) 0.0099(9) 0.0044(9)
    C21 0.0167(10) 0.0169(10) 0.0252(11) 0.0004(8) 0.0084(8) 0.0011(8)
    C22 0.0393(14) 0.0388(15) 0.0277(12) 0.0043(12) 0.0109(11) 0.0156(11)
    C23 0.0251(12) 0.0379(14) 0.0265(12) -0.0005(10) 0.0090(9) -0.0011(10)
    C24 0.0342(14) 0.0486(17) 0.0425(15) 0.0010(13) 0.0169(12) 0.0072(13)
_geom_special_details
;
The planar Co^II^ complex has non-crystallographic mm2 symmetry.
;
loop_
    _geom_bond_atom_site_label_1
    _geom_bond_atom_site_label_2
    _geom_bond_site_symmetry_1
    _geom_bond_site_symmetry_2
    _geom_bond_distance
    _geom_bond_publ_flag
    Co1 O1 . . 1.8593(15) yes
    Co1 O2 . . 1.8611(14) yes
    Co1 N1 . . 1.8807(17) yes
    Co1 N2 . . 1.8755(18) yes
    Cl1 C23 . . 1.764(3) no
    Cl2 C23 . . 1.764(2) no
    Cl3 C24 . . 1.764(2) no
    Cl4 C24 . . 1.757(3) no
    O1 C13 . . 1.304(2) no
    O2 C21 . . 1.307(2) no
    O3 C12 . . 1.367(2) no
    O3 C14 . . 1.426(2) no
    O4 C20 . . 1.367(2) no
    O4 C22 . . 1.428(3) no
    N1 C1 . . 1.423(2) no
    N1 C7 . . 1.306(2) no
    N2 C2 . . 1.426(2) no
    N2 C15 . . 1.307(3) no
    C1 C2 . . 1.393(3) no
    C1 C6 . . 1.395(3) no
    C2 C3 . . 1.393(3) no
    C3 C4 . . 1.386(3) no
    C4 C5 . . 1.386(3) no
    C5 C6 . . 1.386(3) no
    C7 C8 . . 1.418(3) no
    C8 C9 . . 1.421(3) no
    C8 C13 . . 1.416(3) no
    C9 C10 . . 1.358(3) no
    C10 C11 . . 1.409(3) no
    C11 C12 . . 1.372(3) no
    C12 C13 . . 1.432(3) no
    C15 C16 . . 1.418(3) no
    C16 C17 . . 1.417(3) no
    C16 C21 . . 1.416(3) no
    C17 C18 . . 1.366(3) no
    C18 C19 . . 1.400(3) no
    C19 C20 . . 1.375(3) no
    C20 C21 . . 1.429(3) no
    C3 H3 . . 0.950 no
    C4 H4 . . 0.950 no
    C5 H5 . . 0.950 no
    C6 H6 . . 0.950 no
    C7 H7 . . 0.950 no
    C9 H9 . . 0.950 no
    C10 H10 . . 0.950 no
    C11 H11 . . 0.950 no
    C14 H14A . . 0.980 no
    C14 H14B . . 0.980 no
    C14 H14C . . 0.980 no
    C15 H15 . . 0.950 no
    C17 H17 . . 0.950 no
    C18 H18 . . 0.950 no
    C19 H19 . . 0.950 no
    C22 H22A . . 0.980 no
    C22 H22B . . 0.980 no
    C22 H22C . . 0.980 no
    C23 H23A . . 0.990 no
    C23 H23B . . 0.990 no
    C24 H24A . . 0.990 no
    C24 H24B . . 0.990 no
loop_
    _geom_angle_atom_site_label_1
    _geom_angle_atom_site_label_2
    _geom_angle_atom_site_label_3
    _geom_angle_site_symmetry_1
    _geom_angle_site_symmetry_2
    _geom_angle_site_symmetry_3
    _geom_angle
    _geom_angle_publ_flag
    O1 Co1 O2 . . . 86.60(6) no
    O1 Co1 N1 . . . 94.10(7) no
    O1 Co1 N2 . . . 175.97(8) no
    O2 Co1 N1 . . . 177.70(7) no
    O2 Co1 N2 . . . 94.02(7) no
    N1 Co1 N2 . . . 85.43(7) no
    Co1 O1 C13 . . . 127.89(13) no
    Co1 O2 C21 . . . 127.82(13) no
    C12 O3 C14 . . . 115.96(18) no
    C20 O4 C22 . . . 117.44(18) no
    Co1 N1 C1 . . . 113.43(14) no
    Co1 N1 C7 . . . 126.48(14) no
    C1 N1 C7 . . . 119.96(18) no
    Co1 N2 C2 . . . 113.23(14) no
    Co1 N2 C15 . . . 126.50(15) no
    C2 N2 C15 . . . 120.19(18) no
    N1 C1 C2 . . . 113.64(18) no
    N1 C1 C6 . . . 125.9(2) no
    C2 C1 C6 . . . 120.4(2) no
    N2 C2 C1 . . . 114.06(19) no
    N2 C2 C3 . . . 126.2(2) no
    C1 C2 C3 . . . 119.7(2) no
    C2 C3 C4 . . . 119.7(2) no
    C3 C4 C5 . . . 120.3(2) no
    C4 C5 C6 . . . 120.7(2) no
    C1 C6 C5 . . . 119.1(2) no
    N1 C7 C8 . . . 125.2(2) no
    C7 C8 C9 . . . 117.4(2) no
    C7 C8 C13 . . . 121.8(2) no
    C9 C8 C13 . . . 120.8(2) no
    C8 C9 C10 . . . 120.6(2) no
    C9 C10 C11 . . . 119.9(2) no
    C10 C11 C12 . . . 120.6(2) no
    O3 C12 C11 . . . 124.5(2) no
    O3 C12 C13 . . . 113.98(18) no
    C11 C12 C13 . . . 121.5(2) no
    O1 C13 C8 . . . 124.51(19) no
    O1 C13 C12 . . . 118.94(18) no
    C8 C13 C12 . . . 116.54(19) no
    N2 C15 C16 . . . 125.6(2) no
    C15 C16 C17 . . . 118.1(2) no
    C15 C16 C21 . . . 121.2(2) no
    C17 C16 C21 . . . 120.7(2) no
    C16 C17 C18 . . . 120.6(2) no
    C17 C18 C19 . . . 119.8(2) no
    C18 C19 C20 . . . 120.8(2) no
    O4 C20 C19 . . . 124.5(2) no
    O4 C20 C21 . . . 114.12(19) no
    C19 C20 C21 . . . 121.4(2) no
    O2 C21 C16 . . . 124.72(19) no
    O2 C21 C20 . . . 118.52(19) no
    C16 C21 C20 . . . 116.76(19) no
    Cl1 C23 Cl2 . . . 110.01(14) no
    Cl3 C24 Cl4 . . . 111.07(18) no
    C2 C3 H3 . . . 120.2 no
    C4 C3 H3 . . . 120.2 no
    C3 C4 H4 . . . 119.9 no
    C5 C4 H4 . . . 119.9 no
    C4 C5 H5 . . . 119.7 no
    C6 C5 H5 . . . 119.7 no
    C1 C6 H6 . . . 120.5 no
    C5 C6 H6 . . . 120.5 no
    N1 C7 H7 . . . 117.4 no
    C8 C7 H7 . . . 117.4 no
    C8 C9 H9 . . . 119.7 no
    C10 C9 H9 . . . 119.7 no
    C9 C10 H10 . . . 120.1 no
    C11 C10 H10 . . . 120.1 no
    C10 C11 H11 . . . 119.7 no
    C12 C11 H11 . . . 119.7 no
    O3 C14 H14A . . . 109.5 no
    O3 C14 H14B . . . 109.5 no
    O3 C14 H14C . . . 109.5 no
    H14A C14 H14B . . . 109.5 no
    H14A C14 H14C . . . 109.5 no
    H14B C14 H14C . . . 109.5 no
    N2 C15 H15 . . . 117.2 no
    C16 C15 H15 . . . 117.2 no
    C16 C17 H17 . . . 119.7 no
    C18 C17 H17 . . . 119.7 no
    C17 C18 H18 . . . 120.1 no
    C19 C18 H18 . . . 120.1 no
    C18 C19 H19 . . . 119.6 no
    C20 C19 H19 . . . 119.6 no
    O4 C22 H22A . . . 109.5 no
    O4 C22 H22B . . . 109.5 no
    O4 C22 H22C . . . 109.5 no
    H22A C22 H22B . . . 109.5 no
    H22A C22 H22C . . . 109.5 no
    H22B C22 H22C . . . 109.5 no
    Cl1 C23 H23A . . . 109.7 no
    Cl1 C23 H23B . . . 109.7 no
    Cl2 C23 H23A . . . 109.7 no
    Cl2 C23 H23B . . . 109.7 no
    H23A C23 H23B . . . 108.2 no
    Cl3 C24 H24A . . . 109.4 no
    Cl3 C24 H24B . . . 109.4 no
    Cl4 C24 H24A . . . 109.4 no
    Cl4 C24 H24B . . . 109.4 no
    H24A C24 H24B . . . 108.0 no
loop_
    _geom_torsion_atom_site_label_1
    _geom_torsion_atom_site_label_2
    _geom_torsion_atom_site_label_3
    _geom_torsion_atom_site_label_4
    _geom_torsion_site_symmetry_1
    _geom_torsion_site_symmetry_2
    _geom_torsion_site_symmetry_3
    _geom_torsion_site_symmetry_4
    _geom_torsion
    _geom_torsion_publ_flag
    O1 Co1 O2 C21 . . . . -176.86(19) ?
    O2 Co1 O1 C13 . . . . -178.94(19) ?
    O1 Co1 N1 C1 . . . . 176.77(15) ?
    O1 Co1 N1 C7 . . . . 1.0(2) ?
    N1 Co1 O1 C13 . . . . -1.1(2) ?
    O2 Co1 N2 C2 . . . . 179.84(15) ?
    O2 Co1 N2 C15 . . . . 3.2(2) ?
    N2 Co1 O2 C21 . . . . -0.85(19) ?
    N1 Co1 N2 C2 . . . . 2.08(15) ?
    N1 Co1 N2 C15 . . . . -174.6(2) ?
    N2 Co1 N1 C1 . . . . 0.78(16) ?
    N2 Co1 N1 C7 . . . . -175.0(2) ?
    Co1 O1 C13 C8 . . . . 1.8(3) ?
    Co1 O1 C13 C12 . . . . -178.74(16) ?
    Co1 O2 C21 C16 . . . . -1.1(3) ?
    Co1 O2 C21 C20 . . . . 179.16(16) ?
    C14 O3 C12 C11 . . . . 7.9(3) ?
    C14 O3 C12 C13 . . . . -171.2(2) ?
    C22 O4 C20 C19 . . . . 1.1(3) ?
    C22 O4 C20 C21 . . . . -179.3(2) ?
    Co1 N1 C1 C2 . . . . -3.6(2) ?
    Co1 N1 C1 C6 . . . . 177.4(2) ?
    Co1 N1 C7 C8 . . . . -1.4(3) ?
    C1 N1 C7 C8 . . . . -177.0(2) ?
    C7 N1 C1 C2 . . . . 172.6(2) ?
    C7 N1 C1 C6 . . . . -6.5(3) ?
    Co1 N2 C2 C1 . . . . -4.6(2) ?
    Co1 N2 C2 C3 . . . . 174.2(2) ?
    Co1 N2 C15 C16 . . . . -3.7(3) ?
    C2 N2 C15 C16 . . . . 179.8(2) ?
    C15 N2 C2 C1 . . . . 172.3(2) ?
    C15 N2 C2 C3 . . . . -8.9(3) ?
    N1 C1 C2 N2 . . . . 5.3(2) ?
    N1 C1 C2 C3 . . . . -173.6(2) ?
    N1 C1 C6 C5 . . . . 175.8(2) ?
    C2 C1 C6 C5 . . . . -3.2(3) ?
    C6 C1 C2 N2 . . . . -175.6(2) ?
    C6 C1 C2 C3 . . . . 5.5(3) ?
    N2 C2 C3 C4 . . . . 177.9(2) ?
    C1 C2 C3 C4 . . . . -3.4(3) ?
    C2 C3 C4 C5 . . . . -0.9(3) ?
    C3 C4 C5 C6 . . . . 3.2(4) ?
    C4 C5 C6 C1 . . . . -1.1(3) ?
    N1 C7 C8 C9 . . . . -179.9(2) ?
    N1 C7 C8 C13 . . . . 1.7(3) ?
    C7 C8 C9 C10 . . . . -178.9(2) ?
    C7 C8 C13 O1 . . . . -1.9(3) ?
    C7 C8 C13 C12 . . . . 178.6(2) ?
    C9 C8 C13 O1 . . . . 179.8(2) ?
    C9 C8 C13 C12 . . . . 0.3(3) ?
    C13 C8 C9 C10 . . . . -0.5(3) ?
    C8 C9 C10 C11 . . . . 0.2(3) ?
    C9 C10 C11 C12 . . . . 0.4(4) ?
    C10 C11 C12 O3 . . . . -179.6(2) ?
    C10 C11 C12 C13 . . . . -0.6(3) ?
    O3 C12 C13 O1 . . . . -0.1(2) ?
    O3 C12 C13 C8 . . . . 179.4(2) ?
    C11 C12 C13 O1 . . . . -179.3(2) ?
    C11 C12 C13 C8 . . . . 0.3(3) ?
    N2 C15 C16 C17 . . . . -178.4(2) ?
    N2 C15 C16 C21 . . . . 1.2(3) ?
    C15 C16 C17 C18 . . . . 178.8(2) ?
    C15 C16 C21 O2 . . . . 1.3(3) ?
    C15 C16 C21 C20 . . . . -178.9(2) ?
    C17 C16 C21 O2 . . . . -179.1(2) ?
    C17 C16 C21 C20 . . . . 0.7(3) ?
    C21 C16 C17 C18 . . . . -0.7(3) ?
    C16 C17 C18 C19 . . . . 0.2(3) ?
    C17 C18 C19 C20 . . . . 0.4(4) ?
    C18 C19 C20 O4 . . . . 179.3(2) ?
    C18 C19 C20 C21 . . . . -0.4(3) ?
    O4 C20 C21 O2 . . . .  0.0(2) ?
    O4 C20 C21 C16 . . . . -179.8(2) ?
    C19 C20 C21 O2 . . . . 179.7(2) ?
    C19 C20 C21 C16 . . . . -0.1(2) ?
loop_
    _geom_hbond_atom_site_label_D
    _geom_hbond_atom_site_label_H
    _geom_hbond_atom_site_label_A
    _geom_hbond_site_symmetry_A
    _geom_hbond_distance_DH
    _geom_hbond_distance_HA
    _geom_hbond_distance_DA
    _geom_hbond_angle_DHA
    _geom_hbond_publ_flag
    C23 H23A O3 . 0.99 2.54 3.472(4) 158 yes
    C23 H23B O4 . 0.99 2.33 3.252(4) 154 yes
    C23 H23B O2 . 0.99 2.41 3.202(3) 137 yes
    C24 H24A O3 . 0.99 2.35 3.173(4) 140 yes
    C24 H24B O4 . 0.99 2.38 3.250(4) 147 yes
