# Supplementary material for: {6,6′-Dimeth­oxy-2,2′-[o-phenyl­enebis(nitrilo­methyl­idyne)]diphenolato}cobalt(II) dichloro­methane disolvate
Source: Acta Crystallogr Sect E Struct Rep Online. 2009 Jan 14;65(Pt 2):m188–9. doi: 10.1107/S160053680900083X (PMC2968184; doi:10.1107/S160053680900083X)
Supplement: Supplementary file 2 [file e-65-0m188-Isup2.hkl]

# 
# h,k,l, Fc-squared, Fo-squared, sigma(Fo-squared) and status flag 
# 
data_I
_shelx_title '  [Co(L)]_2CH2Cl2' 
_shelx_refln_list_code          4 
_shelx_F_calc_maximum      188.59 
_exptl_crystal_F_000      1228.00 
_reflns_d_resolution_high  0.7700 
 
loop_ 
 _symmetry_equiv_pos_as_xyz 
 'x, y, z' 
 '-x+1/2, y+1/2, -z' 
 '-x, -y, -z' 
 'x-1/2, -y-1/2, z' 
 
_cell_length_a    13.3088 
_cell_length_b    14.0875 
_cell_length_c    14.1008 
_cell_angle_alpha  90.000 
_cell_angle_beta  109.676 
_cell_angle_gamma  90.000 
 
_shelx_F_squared_multiplier     1.000 
 
loop_ 
 _refln_index_h 
 _refln_index_k 
 _refln_index_l 
 _refln_F_squared_calc 
 _refln_F_squared_meas 
 _refln_F_squared_sigma 
 _refln_observed_status 
   2   0   0       27.85       36.40      7.41 o 
   4   0   0      351.09      530.77     17.86 o 
   6   0   0     3268.31     3207.62     55.81 o 
   8   0   0     6210.57     6170.04     99.33 o 
  10   0   0       38.17       37.53     20.09 o 
  12   0   0      659.48      660.03     33.00 o 
  14   0   0      295.74      355.57     31.39 o 
  16   0   0      370.28      397.71     84.24 o 
   3   1   0     8746.14     8848.68     38.30 o 
   4   1   0      613.93      567.11     11.88 o 
   5   1   0       13.12       25.53      7.96 o 
   6   1   0     4077.02     3820.15     44.97 o 
   7   1   0      559.50      579.98     13.07 o 
   8   1   0      429.32      412.12     16.13 o 
   9   1   0     2035.88     2055.42     37.29 o 
  10   1   0      691.37      706.53     22.40 o 
  11   1   0       49.64       71.76     12.13 o 
  12   1   0      301.18      289.76     25.52 o 
  13   1   0      211.87      194.93     17.50 o 
  14   1   0       65.32       89.07     17.66 o 
  15   1   0       99.06      105.84     20.93 o 
  16   1   0       86.28       64.18     86.59 o 
   1   2   0       27.10       48.20      4.74 o 
   2   2   0     8970.99     9330.18     34.39 o 
   4   2   0     2097.20     1845.20     18.31 o 
   5   2   0      203.45      225.72      7.76 o 
   6   2   0      124.45      102.19      7.52 o 
   7   2   0      713.80      772.98     13.02 o 
   8   2   0     1006.78      934.85     15.44 o 
   9   2   0      935.32      943.40     33.96 o 
  10   2   0      162.23      162.23     13.22 o 
  11   2   0       64.55       76.09     11.14 o 
  12   2   0      175.12      205.62     20.83 o 
  13   2   0     2193.25     2176.21     64.58 o 
  14   2   0       63.19       93.33     20.40 o 
  15   2   0        2.16       30.02     25.95 o 
  16   2   0      952.91      848.58     82.31 o 
   1   3   0     1489.80     1429.88      9.53 o 
   2   3   0     5527.55     5670.60     19.66 o 
   3   3   0     8403.23     8675.19     44.55 o 
   4   3   0     1699.22     1663.99     17.70 o 
   5   3   0      150.80      148.40      6.85 o 
   6   3   0      539.54      551.71     12.18 o 
   7   3   0     3680.21     3572.56     37.72 o 
   8   3   0     2090.45     1969.06     25.33 o 
   9   3   0     2917.61     2841.88     37.32 o 
  10   3   0      445.33      397.50     16.09 o 
  11   3   0     1718.79     1738.79     31.54 o 
  12   3   0      169.28      136.82     13.64 o 
  13   3   0       95.54      107.31     20.91 o 
  14   3   0      622.42      570.67     34.06 o 
  15   3   0      755.47      759.46     40.22 o 
  16   3   0       11.03       53.03     29.14 o 
   1   4   0     2075.00     2019.04     14.18 o 
   2   4   0     3007.84     3450.00     35.11 o 
   3   4   0     1383.13     1377.68     17.69 o 
   4   4   0    11092.76    10631.47     87.07 o 
   5   4   0     1428.80     1427.36     54.10 o 
   6   4   0      187.39      179.47      5.45 o 
   7   4   0     3416.42     3398.10     26.93 o 
   8   4   0      181.24      167.12     12.26 o 
   9   4   0     1634.74     1521.01     23.27 o 
  10   4   0      345.80      328.57     14.00 o 
  11   4   0      414.44      393.98     17.09 o 
  12   4   0       11.95       20.07     21.59 o 
  13   4   0     3790.84     3797.57     80.42 o 
  14   4   0      155.30      106.51     22.45 o 
  15   4   0       85.66       99.04     23.38 o 
   1   5   0     4426.73     4425.04     36.65 o 
   2   5   0      172.43      170.63      5.95 o 
   3   5   0     3095.31     3134.45     16.74 o 
   4   5   0     2958.40     2841.06     35.05 o 
   5   5   0     3916.60     3871.40     39.14 o 
   6   5   0       16.26       33.44     12.20 o 
   7   5   0     2686.14     2712.84     39.64 o 
   8   5   0      513.32      475.26      7.09 o 
   9   5   0       28.39       41.47      8.24 o 
  10   5   0      712.98      661.76     23.04 o 
  11   5   0     3363.40     3439.06     82.31 o 
  12   5   0       38.31       51.44     21.29 o 
  13   5   0      592.88      527.84     36.04 o 
  14   5   0        9.99       39.28     20.18 o 
  15   5   0      518.58      557.63     38.70 o 
   0   6   0     6828.20     7251.34     43.63 o 
   1   6   0       89.30      117.42      6.85 o 
   2   6   0       18.58       22.30      3.79 o 
   3   6   0       37.18       15.64      7.09 o 
   4   6   0      924.65      851.89     23.97 o 
   5   6   0     5043.08     5011.90     51.19 o 
   6   6   0     1235.94     1245.76     28.80 o 
   7   6   0      974.49      939.20     29.49 o 
   8   6   0      946.87      941.93     35.58 o 
   9   6   0     1999.20     1930.37     40.95 o 
  10   6   0      261.49      245.39     25.58 o 
  11   6   0      148.58      118.59     21.52 o 
  12   6   0      385.22      361.97     31.68 o 
  13   6   0        8.84       84.18     32.58 o 
  14   6   0      119.41      112.25     24.82 o 
  15   6   0        4.85       52.68     25.74 o 
   1   7   0      129.13      190.06      8.08 o 
   2   7   0        8.92       36.47      8.39 o 
   3   7   0      549.94      527.96      8.93 o 
   4   7   0     5994.06     6475.27     70.40 o 
   5   7   0     1351.67     1146.32     27.13 o 
   6   7   0     1022.29      930.13     28.80 o 
   7   7   0     1025.24     1017.75     40.16 o 
   8   7   0      546.26      522.80     28.23 o 
   9   7   0      688.81      682.06     30.87 o 
  10   7   0     1063.50     1066.42     39.05 o 
  11   7   0      626.99      608.60     35.10 o 
  12   7   0        0.78       17.36     34.05 o 
  13   7   0      123.52      100.82     21.02 o 
  14   7   0      100.97       86.80     24.65 o 
  15   7   0      306.25      324.68     37.45 o 
   0   8   0      754.92      658.28     22.91 o 
   1   8   0        1.37       22.00      8.26 o 
   2   8   0       57.98       37.99      6.12 o 
   3   8   0      582.79      590.43     14.08 o 
   4   8   0     7072.10     6933.24     85.20 o 
   5   8   0      733.20      716.60     27.39 o 
   6   8   0      498.98      544.80     26.00 o 
   7   8   0       67.39       76.72     16.29 o 
   8   8   0      612.87      613.60     31.19 o 
   9   8   0     1105.32     1097.55     37.24 o 
  10   8   0      651.59      616.62     33.56 o 
  11   8   0      415.00      402.67     31.23 o 
  12   8   0      342.92      368.91     31.83 o 
  13   8   0      202.58      199.22     30.44 o 
  14   8   0       44.08       35.11     22.44 o 
   1   9   0       63.15       71.26     10.32 o 
   2   9   0     7481.43     7768.59     51.10 o 
   3   9   0      440.86      517.34     11.61 o 
   4   9   0      289.49      269.01      8.61 o 
   5   9   0      195.86      157.60     18.30 o 
   6   9   0     3757.15     3831.80     52.20 o 
   7   9   0      977.30     1021.33     35.00 o 
   8   9   0      252.30      235.18     25.18 o 
   9   9   0      293.34      278.02     27.99 o 
  10   9   0     1640.94     1547.65     43.95 o 
  11   9   0       24.33       37.79     25.12 o 
  12   9   0      854.86      774.79     39.49 o 
  13   9   0      209.51      146.73     22.46 o 
  14   9   0      506.37      616.37     42.09 o 
   0  10   0     2394.33     2284.46     45.12 o 
   1  10   0        0.94       13.21     12.73 o 
   2  10   0       40.91       38.76      8.12 o 
   3  10   0      194.92      223.04      9.44 o 
   4  10   0     2085.79     2161.94     34.62 o 
   5  10   0      314.48      262.87     19.64 o 
   6  10   0      570.62      629.07     41.97 o 
   7  10   0       60.88      101.42     20.06 o 
   8  10   0     3783.41     3860.96     58.84 o 
   9  10   0       59.12       82.11     19.52 o 
  10  10   0       34.07       51.87     22.89 o 
  11  10   0       76.66       95.68     21.63 o 
  12  10   0       19.20       34.81     20.46 o 
  13  10   0       29.37       53.15     22.00 o 
   1  11   0      282.69      279.15     14.58 o 
   2  11   0     2023.92     2025.27     25.59 o 
   3  11   0     1979.79     2016.26     20.54 o 
   4  11   0       21.11       45.44      7.15 o 
   5  11   0      880.03      879.61     64.55 o 
   6  11   0      495.09      445.62     27.47 o 
   7  11   0      589.32      563.37     35.31 o 
   8  11   0      357.11      354.86     29.75 o 
   9  11   0     3974.12     4061.11    102.50 o 
  10  11   0        3.41       53.41     29.11 o 
  11  11   0       47.46       63.82     27.02 o 
  12  11   0       78.29       59.68     21.39 o 
  13  11   0       30.44       49.95     17.67 o 
   0  12   0     3091.43     3016.19     58.79 o 
   1  12   0      434.19      362.00     16.67 o 
   2  12   0      698.30      598.05     18.78 o 
   3  12   0      499.27      480.40     17.26 o 
   4  12   0      302.73      316.36     21.39 o 
   5  12   0     2276.13     2423.48     47.75 o 
   6  12   0      102.92      127.96     25.81 o 
   7  12   0       85.74       74.48     17.93 o 
   8  12   0     1080.04     1077.41     40.42 o 
   9  12   0      448.11      414.63     29.63 o 
  10  12   0      840.16      815.85     45.42 o 
  11  12   0       29.48       34.99     20.06 o 
  12  12   0      179.78      174.78     26.80 o 
   1  13   0     3038.45     3183.39     35.53 o 
   2  13   0        3.65       28.34     15.96 o 
   3  13   0      734.83      655.34     22.52 o 
   4  13   0      166.02      180.70     23.11 o 
   5  13   0       50.22       85.53     22.86 o 
   6  13   0       68.60       93.62     18.11 o 
   7  13   0      369.05      369.38     30.54 o 
   8  13   0        1.08       43.90     23.84 o 
   9  13   0      494.36      461.50     32.50 o 
  10  13   0       34.70       52.74     20.82 o 
  11  13   0      892.20      859.58     42.95 o 
   0  14   0      350.09      407.34     24.63 o 
   1  14   0     1765.61     1715.11     32.87 o 
   2  14   0        0.65       51.32     12.71 o 
   3  14   0        3.55       20.53     20.42 o 
   4  14   0        0.11       68.51     25.65 o 
   5  14   0       83.08      154.53     22.37 o 
   6  14   0      125.89       90.20     17.12 o 
   7  14   0      107.59      175.25     24.79 o 
   8  14   0      345.49      341.68     30.41 o 
   9  14   0      174.43      198.87     27.22 o 
  10  14   0      160.05      155.95     26.39 o 
   1  15   0      548.73      508.18     19.82 o 
   2  15   0      148.26      179.48     20.39 o 
   3  15   0      403.16      451.53     27.08 o 
   4  15   0      148.90      140.61     20.45 o 
   5  15   0        2.56       35.86     22.74 o 
   6  15   0      253.20      194.37     32.64 o 
   7  15   0     1032.35      956.55     38.47 o 
   8  15   0       61.83       64.41     24.07 o 
   9  15   0      174.54      207.45     33.47 o 
   0  16   0      626.65      590.75     36.69 o 
   1  16   0      768.50      858.86     45.32 o 
   2  16   0        9.29       42.47     40.01 o 
   3  16   0      118.08      124.86     35.58 o 
   4  16   0      363.81      309.31     39.48 o 
   5  16   0       10.41       45.43     28.15 o 
   6  16   0      104.00      145.56     35.73 o 
   7  16   0       20.23       61.61     43.37 o 
   2  17   0      273.13      228.86     34.51 o 
   3  17   0      442.66      410.61     42.19 o 
   4  17   0      137.86      122.58     34.06 o 
   5  17   0       22.61       72.60     32.85 o 
   6  17   0      483.87      523.90     52.91 o 
 -16   0   1      205.40      218.67     67.02 o 
 -14   0   1        2.47        8.20     21.05 o 
 -12   0   1      856.73      930.30     36.26 o 
 -10   0   1     2259.94     2235.82     43.30 o 
  -8   0   1      364.13      391.52     27.00 o 
  -6   0   1      778.11      697.55     16.37 o 
  -2   0   1      170.08      271.32      8.61 o 
   2   0   1     1107.54     1371.41     15.84 o 
   4   0   1     4571.41     4465.13     39.41 o 
   6   0   1     2559.52     2302.94     34.70 o 
   8   0   1      694.88      638.98     26.05 o 
  10   0   1      605.71      614.90     29.42 o 
  12   0   1       19.57       80.26     25.56 o 
  14   0   1       20.59       28.23     21.71 o 
 -16   1   1       15.21       64.67     45.48 o 
 -15   1   1      190.21      169.13     23.45 o 
 -14   1   1       62.40       82.69     13.67 o 
 -13   1   1      495.78      487.66     21.99 o 
 -12   1   1      216.99      201.75     15.99 o 
 -11   1   1        9.12       50.02     12.99 o 
 -10   1   1     1336.41     1329.38     25.59 o 
  -9   1   1       21.81       64.26     20.98 o 
  -8   1   1        1.06       22.77     16.24 o 
  -7   1   1     4905.34     4949.58     42.19 o 
  -6   1   1     6826.53     6726.71     60.45 o 
  -5   1   1     3121.26     3242.45     18.43 o 
  -4   1   1     2497.74     2631.60     14.40 o 
  -3   1   1      406.12      432.15      6.90 o 
   2   1   1     4676.10     4688.15     23.05 o 
   3   1   1     2232.58     2374.73     19.71 o 
   4   1   1      327.09      327.66      8.13 o 
   5   1   1     2728.09     2689.07     25.20 o 
   6   1   1     2777.38     2672.40     29.55 o 
   7   1   1      253.21      213.95     12.92 o 
   8   1   1     2588.53     2497.98     48.15 o 
   9   1   1      575.15      567.56     24.52 o 
  10   1   1       98.93      117.67     13.60 o 
  11   1   1        7.69       22.52     13.09 o 
  12   1   1       41.10       52.40     12.59 o 
  13   1   1       96.65       71.35     13.57 o 
  14   1   1       21.62       38.02     19.94 o 
  15   1   1       45.01       74.19     19.00 o 
 -16   2   1      187.50      179.67     26.71 o 
 -15   2   1      133.08      151.77     24.66 o 
 -14   2   1        6.51       34.43     23.58 o 
 -13   2   1     1316.57     1425.40     56.90 o 
 -12   2   1      124.48      153.28     20.39 o 
 -11   2   1     2558.20     2643.06     39.02 o 
 -10   2   1      424.49      380.43     16.87 o 
  -9   2   1     1085.78     1072.91     21.21 o 
  -8   2   1      711.99      604.14     20.15 o 
  -7   2   1     9912.15    10297.40     58.56 o 
  -6   2   1     3045.93     3302.66     29.65 o 
  -5   2   1     1488.05     1360.53     12.83 o 
  -4   2   1      891.45      917.57      9.24 o 
  -3   2   1      361.97      423.89      6.69 o 
  -2   2   1     1033.30     1093.34      8.36 o 
  -1   2   1      725.02      787.98      7.97 o 
   0   2   1     1578.19     1607.63      8.65 o 
   1   2   1     3981.41     4257.43     16.00 o 
   2   2   1     1826.55     1922.93     12.30 o 
   3   2   1      309.41      259.88      6.93 o 
   4   2   1     1817.85     1770.07     17.30 o 
   5   2   1        5.25       19.73      9.01 o 
   6   2   1     1449.21     1496.14     15.75 o 
   7   2   1     1989.29     1893.54     19.15 o 
   8   2   1       23.74       41.09     14.21 o 
   9   2   1     4726.56     4817.00     40.38 o 
  10   2   1      153.11      138.38     13.64 o 
  11   2   1       88.42       91.39     12.31 o 
  12   2   1     1756.11     1799.94     41.56 o 
  13   2   1        9.88       20.94     19.19 o 
  14   2   1       46.17       75.39     18.96 o 
  15   2   1       33.04       30.21     19.51 o 
 -16   3   1        0.51       25.27     26.71 o 
 -15   3   1      312.92      328.51     31.38 o 
 -14   3   1      145.08      169.77     31.53 o 
 -13   3   1      998.69      969.39     36.76 o 
 -12   3   1      381.54      345.00     17.64 o 
 -11   3   1      574.97      526.23     18.37 o 
 -10   3   1       36.98       40.27     17.42 o 
  -9   3   1        7.99       33.66      9.94 o 
  -8   3   1       26.51       30.97      7.23 o 
  -7   3   1     6264.66     6263.35     39.41 o 
  -6   3   1       14.70       34.06      9.40 o 
  -5   3   1     6439.63     6274.48     30.48 o 
  -4   3   1      192.41      177.88      7.39 o 
  -3   3   1      490.63      579.92      6.55 o 
  -2   3   1    20586.18    21523.50    181.47 o 
  -1   3   1     1221.50     1299.26      9.25 o 
   0   3   1     8152.01     8294.53     24.86 o 
   1   3   1      945.89      805.37      7.71 o 
   2   3   1     5247.25     5407.81     26.04 o 
   3   3   1    14759.45    14708.75     79.86 o 
   4   3   1     7304.91     7127.48     25.51 o 
   5   3   1     1954.54     1881.02     15.03 o 
   6   3   1     1566.00     1478.34     15.05 o 
   7   3   1     6472.79     6550.52     34.35 o 
   8   3   1     1714.48     1751.84     21.58 o 
   9   3   1       90.76       88.96     10.84 o 
  10   3   1      145.54      146.45     13.71 o 
  11   3   1     1120.58     1176.67     45.77 o 
  12   3   1      268.47      295.19     17.95 o 
  13   3   1       48.73      106.50     27.67 o 
  14   3   1     2318.69     2179.34    125.78 o 
  15   3   1      790.64      770.96     38.88 o 
 -16   4   1        7.73       44.58     29.07 o 
 -15   4   1      123.25       78.69     19.70 o 
 -14   4   1      407.81      416.86     32.84 o 
 -13   4   1     1323.58     1477.66     45.55 o 
 -12   4   1       62.09       61.95     18.14 o 
 -11   4   1     1102.92     1065.10     22.94 o 
 -10   4   1      293.91      279.26     15.17 o 
  -9   4   1      492.00      449.88     14.89 o 
  -8   4   1     3359.42     3270.88     27.77 o 
  -7   4   1      760.53      784.77      9.44 o 
  -6   4   1     4151.30     4116.38     49.47 o 
  -5   4   1      616.91      532.89     33.30 o 
  -4   4   1    13182.01    13202.44    139.20 o 
  -3   4   1     1138.65     1118.61      9.06 o 
  -2   4   1      396.39      483.74      8.94 o 
  -1   4   1       19.18       36.02      5.40 o 
   0   4   1    18034.85    18227.63     90.44 o 
   1   4   1      681.41      634.59      7.98 o 
   2   4   1     9134.31     8896.77     40.08 o 
   3   4   1     4351.20     4207.09     17.61 o 
   4   4   1       26.42       27.87      3.87 o 
   5   4   1      512.87      473.55      7.78 o 
   6   4   1      260.29      238.18     11.07 o 
   7   4   1      419.33      452.12     11.81 o 
   8   4   1      183.25      181.41      8.89 o 
   9   4   1     8694.40     9332.72     85.34 o 
  10   4   1      529.95      495.89     20.21 o 
  11   4   1       71.45       63.62     11.76 o 
  12   4   1       77.92       97.15     21.53 o 
  13   4   1     1322.82     1273.95     43.85 o 
  14   4   1      273.50      318.63     63.61 o 
  15   4   1       96.07      102.45     23.00 o 
 -15   5   1     1639.70     1626.53     66.50 o 
 -14   5   1       43.74       66.61     19.98 o 
 -13   5   1       24.41       43.55     20.70 o 
 -12   5   1      277.15      299.35     29.34 o 
 -11   5   1     1342.46     1342.55     45.25 o 
 -10   5   1        0.14       15.62     11.16 o 
  -9   5   1     1038.86      966.69     12.11 o 
  -8   5   1       11.56        8.44     19.23 o 
  -7   5   1     1170.67     1171.55     30.46 o 
  -6   5   1       84.56       57.84     17.81 o 
  -5   5   1     3399.18     3327.92     36.80 o 
  -4   5   1      734.28      612.44     43.20 o 
  -3   5   1     6471.57     6800.67     66.97 o 
  -2   5   1        6.30       25.53      5.52 o 
  -1   5   1     1717.04     1673.21     11.65 o 
   0   5   1    13227.47    13164.39     48.20 o 
   1   5   1     4161.37     4125.18     34.62 o 
   2   5   1     1038.75     1069.49     10.47 o 
   3   5   1     8338.80     8401.54     32.77 o 
   4   5   1      769.56      747.75     10.31 o 
   5   5   1       80.87       86.13      5.19 o 
   6   5   1     3141.37     3144.01     39.55 o 
   7   5   1     3731.27     3890.09     24.57 o 
   8   5   1      277.70      233.26     14.81 o 
   9   5   1     1658.22     1615.75     32.37 o 
  10   5   1       62.98       76.93      8.53 o 
  11   5   1     2810.51     2882.70     55.31 o 
  12   5   1      121.23       89.49     19.29 o 
  13   5   1      261.99      256.94     27.82 o 
  14   5   1       35.54       47.99     25.23 o 
  15   5   1      676.22      732.38     42.04 o 
 -15   6   1        7.29       34.90     30.76 o 
 -14   6   1       73.60      107.98     40.41 o 
 -13   6   1      129.54      157.01     24.06 o 
 -12   6   1      265.69      295.66     27.49 o 
 -11   6   1     2021.97     1959.44     52.12 o 
 -10   6   1        8.25       46.20     24.82 o 
  -9   6   1     4361.45     4324.57     56.57 o 
  -8   6   1      218.40      210.20     22.81 o 
  -7   6   1       73.52       51.11     13.59 o 
  -6   6   1      203.91      237.30     19.61 o 
  -5   6   1       20.13       47.45     18.43 o 
  -4   6   1     1812.53     1903.39     13.13 o 
  -3   6   1      161.00      145.22      6.05 o 
  -2   6   1      249.78      221.82      7.45 o 
  -1   6   1     1626.02     1422.85     12.42 o 
   0   6   1     1818.53     1654.96     19.93 o 
   1   6   1     5063.33     5174.94     34.87 o 
   2   6   1     4109.35     4453.48     33.70 o 
   3   6   1       29.06       38.26      4.29 o 
   4   6   1      156.67      177.16      8.55 o 
   5   6   1     9128.37     8992.33     73.16 o 
   6   6   1      475.45      519.57     24.73 o 
   7   6   1     1886.14     1824.38     48.28 o 
   8   6   1      620.41      599.87     29.88 o 
   9   6   1       13.70       35.37     21.81 o 
  10   6   1      679.01      723.83     53.73 o 
  11   6   1       33.96       48.06     20.60 o 
  12   6   1      141.71      182.91     28.17 o 
  13   6   1     1695.49     1825.26     52.42 o 
  14   6   1        4.11       22.03     24.26 o 
  15   6   1        3.39       39.49     27.60 o 
 -15   7   1      397.04      412.76     32.54 o 
 -14   7   1       49.57       68.53     20.45 o 
 -13   7   1      125.02      140.08     21.54 o 
 -12   7   1       86.66      130.68     22.45 o 
 -11   7   1     1461.96     1467.25     43.46 o 
 -10   7   1     1658.14     1646.01     44.75 o 
  -9   7   1      560.12      526.27     38.71 o 
  -8   7   1     1135.33     1227.28     36.55 o 
  -7   7   1       43.33       42.74     13.46 o 
  -6   7   1      356.07      377.88     21.01 o 
  -5   7   1     1410.50     1517.52     33.86 o 
  -4   7   1     2006.28     2284.88     21.85 o 
  -3   7   1     1516.92     1452.04     13.41 o 
  -2   7   1      873.83      651.00     11.08 o 
  -1   7   1     2663.43     2518.50     17.98 o 
   0   7   1    11176.90    12293.80     63.39 o 
   1   7   1      689.45      471.55      9.39 o 
   2   7   1      163.91      275.17      8.50 o 
   3   7   1       85.26       90.22      5.82 o 
   4   7   1      972.32      843.61      9.53 o 
   5   7   1      489.38      471.18     25.10 o 
   6   7   1     5216.41     5211.98     59.30 o 
   7   7   1      684.91      671.02     46.44 o 
   8   7   1       50.86       34.17     13.61 o 
   9   7   1       36.85       63.48     21.69 o 
  10   7   1        5.48       42.25     27.02 o 
  11   7   1     1337.48     1413.74     46.35 o 
  12   7   1      614.56      673.01     37.17 o 
  13   7   1      151.57      124.86     22.76 o 
  14   7   1      774.59      753.78     40.84 o 
 -14   8   1      240.94      266.55     33.29 o 
 -13   8   1      224.05      208.81     28.03 o 
 -12   8   1      384.51      325.62     32.24 o 
 -11   8   1       77.90       74.52     20.32 o 
 -10   8   1        0.15       47.18     30.61 o 
  -9   8   1      778.74      767.83     35.83 o 
  -8   8   1     3523.89     3455.20     69.73 o 
  -7   8   1       25.07       35.92     14.11 o 
  -6   8   1      257.14      233.33     20.53 o 
  -5   8   1      455.41      424.05     22.03 o 
  -4   8   1        5.60       38.77      9.68 o 
  -3   8   1      156.71      188.85      8.33 o 
  -2   8   1        5.92       25.34      9.89 o 
  -1   8   1       60.77       54.15      6.48 o 
   0   8   1     8255.91     7713.40     46.44 o 
   1   8   1     1280.21     1331.11     14.62 o 
   2   8   1     3346.53     3347.07     39.82 o 
   3   8   1      399.76      421.65     11.77 o 
   4   8   1     1746.19     1754.12     17.42 o 
   5   8   1     3107.90     3272.45     44.55 o 
   6   8   1      467.01      441.08     24.93 o 
   7   8   1     1679.99     1668.43     38.61 o 
   8   8   1     1176.64     1173.94     37.08 o 
   9   8   1       59.64       60.99     16.37 o 
  10   8   1       77.16       60.55     17.29 o 
  11   8   1       31.44       56.70     24.61 o 
  12   8   1     1111.62     1025.05     41.70 o 
  13   8   1      164.88      175.93     29.50 o 
  14   8   1     1207.73     1216.96     80.50 o 
 -14   9   1      876.22      911.20     45.47 o 
 -13   9   1       23.27       50.86     23.61 o 
 -12   9   1      196.18      175.11     25.67 o 
 -11   9   1      821.13      854.25     38.99 o 
 -10   9   1     3049.42     3104.18     55.53 o 
  -9   9   1        5.42       84.34     27.60 o 
  -8   9   1       36.25       57.96     18.85 o 
  -7   9   1       22.48       38.92     16.18 o 
  -6   9   1     2064.53     1996.48     51.88 o 
  -5   9   1       36.54       58.26     13.36 o 
  -4   9   1      272.73      285.74      8.32 o 
  -3   9   1        5.53       40.53      8.75 o 
  -2   9   1    14599.55    15457.22    102.52 o 
  -1   9   1      210.64      284.82     14.04 o 
   0   9   1      943.33      853.49     20.99 o 
   1   9   1       53.19       44.39      8.55 o 
   2   9   1     4350.95     4536.67     30.58 o 
   3   9   1      121.96      133.22     10.46 o 
   4   9   1      519.54      522.67     21.56 o 
   5   9   1      715.21      686.27     28.81 o 
   6   9   1     1928.54     1935.88     41.17 o 
   7   9   1      458.91      456.44     28.58 o 
   8   9   1      300.08      342.27     28.49 o 
   9   9   1      334.59      276.73     28.08 o 
  10   9   1     1464.24     1460.64     51.85 o 
  11   9   1      115.24      168.17     25.55 o 
  12   9   1     1316.05     1317.83     47.38 o 
  13   9   1        6.90       47.73     27.44 o 
 -13  10   1        6.99       72.70     29.17 o 
 -12  10   1     1701.40     1597.07     48.54 o 
 -11  10   1       56.32       58.02     17.61 o 
 -10  10   1        0.82       48.69     24.29 o 
  -9  10   1      109.82      125.19     24.44 o 
  -8  10   1     2271.38     2273.75     46.37 o 
  -7  10   1        3.95       35.55     23.40 o 
  -6  10   1        0.16       28.65     24.91 o 
  -5  10   1        1.58       39.97      8.89 o 
  -4  10   1     3001.26     3069.34     29.01 o 
  -3  10   1       97.11       98.37      8.02 o 
  -2  10   1       63.27       70.38      9.55 o 
  -1  10   1      901.48      933.98     20.78 o 
   0  10   1     3287.66     3327.93     29.40 o 
   1  10   1      672.43      664.93     18.11 o 
   2  10   1     1730.13     1695.36     25.34 o 
   3  10   1      717.33      795.25     13.44 o 
   4  10   1     7897.53     8287.21     49.47 o 
   5  10   1      421.11      455.69     25.36 o 
   6  10   1       11.76       36.96     22.24 o 
   7  10   1      494.62      552.99     33.50 o 
   8  10   1     1057.67     1046.96     38.67 o 
   9  10   1        0.41       28.40     28.97 o 
  10  10   1     1211.06     1265.94     49.88 o 
  11  10   1       99.11       90.29     20.79 o 
  12  10   1        2.51       50.64     22.46 o 
  13  10   1      322.25      323.41     30.80 o 
 -13  11   1     1471.37     1417.07     50.84 o 
 -12  11   1      186.16      191.57     28.82 o 
 -11  11   1      303.04      373.44     33.64 o 
 -10  11   1        3.48       32.31     27.80 o 
  -9  11   1        1.88       66.24     26.55 o 
  -8  11   1       47.46       54.24     16.85 o 
  -7  11   1      948.69      924.09     38.08 o 
  -6  11   1     2818.54     2828.27     53.20 o 
  -5  11   1       22.12       16.99     11.13 o 
  -4  11   1        0.07       43.71     11.73 o 
  -3  11   1      972.71     1013.88     20.25 o 
  -2  11   1     1032.05     1085.22     26.62 o 
  -1  11   1     2504.55     2639.73     48.86 o 
   0  11   1        1.13       45.17     16.61 o 
   1  11   1     1884.11     1850.71     35.86 o 
   2  11   1     3095.96     3109.36     32.17 o 
   3  11   1      901.86      931.55     18.91 o 
   4  11   1      452.38      435.83     16.36 o 
   5  11   1     4334.33     4472.53     90.42 o 
   6  11   1       28.07       79.60     27.25 o 
   7  11   1        5.33       31.59     26.83 o 
   8  11   1      228.95      256.20     33.01 o 
   9  11   1      303.69      289.11     30.37 o 
  10  11   1      467.27      459.77     33.98 o 
  11  11   1      491.61      541.85     41.40 o 
  12  11   1       12.04       44.09     29.26 o 
 -12  12   1      352.95      440.55     35.32 o 
 -11  12   1       30.83       20.88     20.58 o 
 -10  12   1        7.10       45.69     25.38 o 
  -9  12   1     1046.90     1183.94     44.26 o 
  -8  12   1      404.32      394.42     30.21 o 
  -7  12   1      624.65      527.04     29.82 o 
  -6  12   1      722.61      626.62     27.93 o 
  -5  12   1     1209.27     1171.32     34.54 o 
  -4  12   1     2185.90     2184.25     27.88 o 
  -3  12   1      324.50      306.71     15.21 o 
  -2  12   1       43.78       31.67      9.78 o 
  -1  12   1      634.91      572.27     18.28 o 
   0  12   1      273.67      305.40     17.70 o 
   1  12   1     4142.00     4123.74     37.62 o 
   2  12   1     1031.67      969.53     21.24 o 
   3  12   1       28.22       56.64      9.08 o 
   4  12   1     2192.84     2118.17     42.69 o 
   5  12   1     1246.96     1063.67     32.82 o 
   6  12   1      753.17      721.50     31.02 o 
   7  12   1       74.53       92.66     19.42 o 
   8  12   1      320.80      316.34     29.95 o 
   9  12   1       26.74       42.55     20.96 o 
  10  12   1       45.39       67.82     28.90 o 
  11  12   1        7.55       19.68     25.91 o 
 -11  13   1      684.65      688.80     39.78 o 
 -10  13   1       16.86       60.20     23.67 o 
  -9  13   1      118.23       67.15     22.94 o 
  -8  13   1       11.51       77.15     25.80 o 
  -7  13   1      381.91      315.24     27.00 o 
  -6  13   1      178.78      176.06     21.69 o 
  -5  13   1     1419.13     1551.37     55.73 o 
  -4  13   1        4.60       54.55     18.91 o 
  -3  13   1     3270.69     3572.58     63.73 o 
  -2  13   1      193.38      263.36     22.12 o 
  -1  13   1     1918.67     1761.82     28.11 o 
   0  13   1      256.86      301.76     16.52 o 
   1  13   1      346.18      298.11     19.29 o 
   2  13   1      162.09      160.75     14.82 o 
   3  13   1      131.89      177.21     21.23 o 
   4  13   1        1.95       34.03     22.07 o 
   5  13   1      823.41      800.08     33.69 o 
   6  13   1      424.70      456.34     32.26 o 
   7  13   1     1530.91     1684.74     45.65 o 
   8  13   1       64.18       64.43     17.83 o 
   9  13   1        1.55       45.66     30.57 o 
  10  13   1       12.76       61.50     30.95 o 
  11  13   1      753.46      618.76     38.16 o 
 -10  14   1      357.05      309.47     30.49 o 
  -9  14   1       18.51       37.70     21.99 o 
  -8  14   1      148.23      153.10     22.84 o 
  -7  14   1       28.81       48.26     18.36 o 
  -6  14   1        2.15       33.50     15.13 o 
  -5  14   1     1663.24     1659.90     50.87 o 
  -4  14   1      118.57      155.30     21.76 o 
  -3  14   1      818.65      790.31     29.47 o 
  -2  14   1        0.12       25.14     13.24 o 
  -1  14   1        6.11       26.19     13.57 o 
   0  14   1        3.19       32.59      9.65 o 
   1  14   1      682.84      706.69     21.33 o 
   2  14   1        0.43       32.13     18.63 o 
   3  14   1      380.78      467.84     27.73 o 
   4  14   1      609.56      548.97     28.97 o 
   5  14   1        8.33       32.13     15.47 o 
   6  14   1      480.31      504.18     30.77 o 
   7  14   1        3.78       32.06     25.47 o 
   8  14   1       53.45       41.23     16.24 o 
   9  14   1      984.62     1011.82     51.07 o 
  10  14   1        1.37       65.29     43.47 o 
  -9  15   1        6.09        6.90     24.47 o 
  -8  15   1      189.74      180.15     23.71 o 
  -7  15   1      505.29      479.75     30.46 o 
  -6  15   1      440.32      471.05     30.59 o 
  -5  15   1      764.77      720.50     32.19 o 
  -4  15   1       22.89       55.58     18.21 o 
  -3  15   1      284.80      291.87     24.60 o 
  -2  15   1       22.99       22.97      9.85 o 
  -1  15   1      320.39      385.72     18.75 o 
   0  15   1       30.44       57.71     13.94 o 
   1  15   1       77.79       89.80     13.29 o 
   2  15   1      642.90      553.53     32.92 o 
   3  15   1     1284.54     1321.39     50.74 o 
   4  15   1      374.64      294.74     30.85 o 
   5  15   1      233.76      225.45     29.93 o 
   6  15   1       15.38       45.41     31.47 o 
   7  15   1     1654.83     1548.90     54.87 o 
   8  15   1       11.14       41.48     33.95 o 
  -8  16   1      442.36      361.09     47.38 o 
  -7  16   1       15.02       85.42     44.47 o 
  -6  16   1        0.01       31.52     25.49 o 
  -5  16   1      217.93      240.42     31.90 o 
  -4  16   1      671.00      669.59     38.61 o 
  -3  16   1      661.56      653.65     39.50 o 
  -2  16   1        0.38       59.42     31.56 o 
  -1  16   1      231.36      244.60     25.29 o 
   0  16   1      324.05      277.47     25.78 o 
   1  16   1        2.15       28.70     22.06 o 
   2  16   1        8.53       41.32     43.78 o 
   3  16   1        6.73       46.42     21.34 o 
   4  16   1      822.43      769.52     73.73 o 
   5  16   1      265.60      292.17     31.62 o 
   6  16   1        3.92       39.63     33.64 o 
   7  16   1        2.72       58.34     29.91 o 
  -6  17   1      651.18      615.80     51.31 o 
  -5  17   1        3.50       16.01     27.83 o 
  -4  17   1        0.22        6.07     34.96 o 
  -3  17   1       65.44       46.44     25.17 o 
  -2  17   1      114.42      123.63     28.45 o 
   1  17   1       11.37       22.26     30.81 o 
   2  17   1      790.27      888.53     50.04 o 
   3  17   1      117.65      141.30     29.94 o 
   4  17   1        5.71      -10.04     38.27 o 
   5  17   1       12.57       62.39     25.23 o 
  -3  18   1        0.22       59.16     31.31 o 
 -16   0   2       18.83      129.95     64.06 o 
 -14   0   2      852.95      919.32     37.74 o 
 -12   0   2       99.55      105.20     18.21 o 
 -10   0   2      190.89      196.00     20.06 o 
  -6   0   2       27.28       64.05     12.11 o 
  -2   0   2      427.38      512.17      9.58 o 
   0   0   2       66.14      111.77      9.75 o 
   2   0   2    15492.08    16082.08    123.85 o 
   4   0   2     1897.93     1829.43     40.03 o 
   6   0   2        6.34       31.51     21.78 o 
   8   0   2      628.70      651.02     27.84 o 
  10   0   2      276.50      294.35     25.11 o 
  12   0   2     2464.83     2482.38     53.68 o 
  14   0   2        2.42       24.83     37.27 o 
 -16   1   2        1.92       36.64     45.54 o 
 -15   1   2        2.73        8.28     28.32 o 
 -14   1   2      459.80      437.36     21.76 o 
 -13   1   2      115.95      130.95     15.45 o 
 -12   1   2       25.42       18.31     15.12 o 
 -11   1   2     2904.96     3000.15     34.88 o 
 -10   1   2     3951.95     3791.69     56.68 o 
  -9   1   2      464.16      467.16     15.85 o 
  -8   1   2       96.43      130.59     10.36 o 
  -7   1   2       21.75       43.99      8.09 o 
  -6   1   2    10136.77    10966.31     59.50 o 
  -5   1   2      353.54      349.58      8.57 o 
  -4   1   2      376.02      347.30      8.12 o 
  -3   1   2    11580.94    12107.83     44.39 o 
  -2   1   2    12304.07    13042.79     78.35 o 
  -1   1   2      482.96      575.29      9.97 o 
   0   1   2     5384.72     5302.18     29.15 o 
   1   1   2     4462.15     4542.65     36.84 o 
   2   1   2     7478.19     7499.91     36.77 o 
   3   1   2     2566.39     2392.14     23.88 o 
   4   1   2     3242.94     3272.48     23.85 o 
   5   1   2        8.31       18.18      7.42 o 
   6   1   2      111.69       89.59      8.46 o 
   7   1   2      822.22      784.25     19.27 o 
   8   1   2      715.99      679.62     18.65 o 
   9   1   2      263.08      273.92     17.19 o 
  10   1   2       51.29       59.31     10.75 o 
  11   1   2       54.82       61.16     11.55 o 
  12   1   2      345.55      397.29     22.94 o 
  13   1   2        4.69       37.43     15.80 o 
  14   1   2      226.08      250.54     27.50 o 
  15   1   2       60.16       76.45     68.31 o 
 -16   2   2       27.32       74.81     25.35 o 
 -15   2   2     1288.94     1274.94     57.78 o 
 -14   2   2      210.43      212.50     24.77 o 
 -13   2   2      377.53      338.15     26.71 o 
 -12   2   2      218.62      209.21     15.65 o 
 -11   2   2     1951.24     2053.01     60.91 o 
 -10   2   2      295.91      299.03     14.74 o 
  -9   2   2     1415.75     1274.81     25.16 o 
  -8   2   2      261.57      233.40     10.44 o 
  -7   2   2     1382.81     1172.74     14.63 o 
  -6   2   2      882.69      823.56     16.67 o 
  -5   2   2     2076.44     1979.41     26.73 o 
  -4   2   2     2410.96     2277.76     15.18 o 
  -3   2   2    18114.20    18928.62    119.61 o 
  -2   2   2    11954.27    12105.56     64.66 o 
  -1   2   2    12342.73    12116.90    227.31 o 
   0   2   2     1916.96     1959.66     13.99 o 
   1   2   2      130.33      164.39      5.86 o 
   2   2   2     3666.21     3724.99     17.27 o 
   3   2   2    10483.43    10710.64     66.04 o 
   4   2   2       14.55       29.20      8.85 o 
   5   2   2     1978.50     1926.49     17.74 o 
   6   2   2      372.21      312.43     10.45 o 
   7   2   2      617.70      639.74     17.04 o 
   8   2   2     2126.75     2159.07     28.82 o 
   9   2   2      363.28      354.73     17.76 o 
  10   2   2       31.23       60.88     11.52 o 
  11   2   2        1.06       25.68     18.52 o 
  12   2   2     1254.18     1308.45     31.18 o 
  13   2   2      415.77      469.11     34.13 o 
  14   2   2      252.12      309.47     30.79 o 
  15   2   2       63.64       85.50     22.78 o 
 -16   3   2       18.83       18.82     28.02 o 
 -15   3   2      540.18      538.14     40.33 o 
 -14   3   2       45.77       81.34     19.44 o 
 -13   3   2      196.73      228.72     33.88 o 
 -12   3   2       19.85       21.87     15.61 o 
 -11   3   2     3788.74     3830.86     40.51 o 
 -10   3   2      417.83      395.39     15.36 o 
  -9   3   2     2134.21     2133.20     21.58 o 
  -8   3   2      301.07      328.69      9.99 o 
  -7   3   2      388.28      339.45      9.15 o 
  -6   3   2    12833.50    13067.82     62.49 o 
  -5   3   2      911.45      869.08     12.15 o 
  -4   3   2     1905.94     1801.61     13.36 o 
  -3   3   2     2558.22     2701.99     17.14 o 
  -2   3   2     4122.80     4214.65     31.58 o 
  -1   3   2    11432.84    12111.94     62.76 o 
   0   3   2    15186.28    15200.82     50.65 o 
   1   3   2     2198.94     2141.76     13.88 o 
   2   3   2     2033.68     2000.67     17.20 o 
   3   3   2    13610.89    13333.80     53.23 o 
   4   3   2     4706.93     4874.17     38.11 o 
   5   3   2      756.67      658.68     11.60 o 
   6   3   2        2.14       42.17     10.21 o 
   7   3   2      218.41      265.42     10.78 o 
   8   3   2     2071.15     1974.90     43.57 o 
   9   3   2       24.14       24.90      8.29 o 
  10   3   2     4950.88     5183.02     45.47 o 
  11   3   2     1889.06     1866.18     39.15 o 
  12   3   2        0.60       38.00     22.88 o 
  13   3   2        0.04       44.45     24.57 o 
  14   3   2      116.74       79.51     21.38 o 
  15   3   2      387.05      321.21     68.64 o 
 -16   4   2      198.51      161.76     24.90 o 
 -15   4   2      350.42      410.05     34.03 o 
 -14   4   2      149.45      148.79     23.78 o 
 -13   4   2      414.80      443.79     31.01 o 
 -12   4   2      384.89      350.77     28.07 o 
 -11   4   2      404.05      392.04     15.28 o 
 -10   4   2     1220.21     1207.63     27.98 o 
  -9   4   2      249.79      264.17      9.67 o 
  -8   4   2       79.69       68.39      6.05 o 
  -7   4   2     1347.78     1248.97     12.35 o 
  -6   4   2       15.19       10.70      2.97 o 
  -5   4   2      323.01      335.20      7.47 o 
  -4   4   2     1022.85     1034.82     16.13 o 
  -3   4   2      258.52      198.90      6.33 o 
  -2   4   2    15767.12    15885.67     77.22 o 
  -1   4   2     4511.04     4467.87     25.50 o 
   0   4   2     1496.47     1447.30     10.70 o 
   1   4   2       39.75       57.17      4.63 o 
   2   4   2     2685.82     2605.17     15.04 o 
   3   4   2      240.46      286.49      7.52 o 
   4   4   2      477.32      468.25      9.36 o 
   5   4   2    13055.72    13431.75     55.29 o 
   6   4   2     2245.83     2347.77     29.56 o 
   7   4   2      360.53      333.44     10.98 o 
   8   4   2      647.76      612.96     13.91 o 
   9   4   2     5081.77     5068.03     43.16 o 
  10   4   2      480.73      462.60     25.76 o 
  11   4   2       83.41       92.18     21.89 o 
  12   4   2      418.76      418.72     31.49 o 
  13   4   2      296.68      377.87     31.99 o 
  14   4   2       32.88       45.39     18.51 o 
  15   4   2        0.57       67.03     34.70 o 
 -16   5   2       28.93       33.72     20.29 o 
 -15   5   2      809.21      818.56     39.70 o 
 -14   5   2        3.92       60.66     26.40 o 
 -13   5   2       64.43       89.73     20.80 o 
 -12   5   2       12.41       57.69     23.53 o 
 -11   5   2      147.54      141.08     21.24 o 
 -10   5   2      865.66      795.41     22.30 o 
  -9   5   2     2859.10     2737.44     34.25 o 
  -8   5   2     2011.16     1859.35     35.80 o 
  -7   5   2     6776.42     7012.37     44.75 o 
  -6   5   2       23.75        9.29      7.52 o 
  -5   5   2      475.65      427.38      8.56 o 
  -4   5   2     2376.10     2249.94     14.99 o 
  -3   5   2      222.78      188.24      6.56 o 
  -2   5   2      277.82      300.70      7.74 o 
  -1   5   2    14382.36    14905.49     59.15 o 
   0   5   2     1245.78     1309.62     11.03 o 
   1   5   2      487.21      470.78      8.57 o 
   2   5   2     4903.15     4845.68     28.74 o 
   3   5   2     1991.65     2136.09     22.43 o 
   4   5   2      113.09      107.56      5.55 o 
   5   5   2     1834.11     1885.52     25.37 o 
   6   5   2      286.18      311.89      9.67 o 
   7   5   2    10980.57    10843.45     81.34 o 
   8   5   2     2606.14     2647.03     22.14 o 
   9   5   2      374.70      354.26     14.80 o 
  10   5   2       42.63       44.22     16.06 o 
  11   5   2     1701.52     1675.15     48.17 o 
  12   5   2      603.98      616.78     33.47 o 
  13   5   2       26.06       46.87     21.34 o 
  14   5   2      167.91      186.45     27.67 o 
 -15   6   2     1275.90     1277.09     48.54 o 
 -14   6   2       80.94      107.08     29.61 o 
 -13   6   2     1801.59     1925.92     58.02 o 
 -12   6   2      160.10      203.22     26.43 o 
 -11   6   2      133.52      141.34     23.41 o 
 -10   6   2      120.82      143.24     24.87 o 
  -9   6   2       99.22      118.86     18.30 o 
  -8   6   2      100.96      118.01     17.50 o 
  -7   6   2      335.79      256.84     23.90 o 
  -6   6   2      282.03      249.61     17.68 o 
  -5   6   2     2692.75     2489.30     16.58 o 
  -4   6   2     4196.51     4193.93     32.13 o 
  -3   6   2     4126.47     4228.56     27.59 o 
  -2   6   2     5696.97     6127.99     40.05 o 
  -1   6   2     1454.03     1454.17     12.41 o 
   0   6   2       70.84       85.37      6.03 o 
   1   6   2    10801.36    10798.53     47.25 o 
   2   6   2        0.83       34.92      7.37 o 
   3   6   2     5298.43     5164.81     25.42 o 
   4   6   2     1175.11     1170.22     15.22 o 
   5   6   2      559.31      517.38      8.77 o 
   6   6   2     2270.35     2303.74     19.62 o 
   7   6   2      256.73      267.46     11.29 o 
   8   6   2      700.56      651.22     15.07 o 
   9   6   2     2154.74     2186.33     47.67 o 
  10   6   2        5.49      -10.89     27.24 o 
  11   6   2       59.20       57.90     16.76 o 
  12   6   2        1.10       12.75     26.20 o 
  13   6   2      407.00      379.62     44.02 o 
  14   6   2      128.45      134.65     24.22 o 
 -15   7   2      359.62      421.61     40.06 o 
 -14   7   2      706.79      773.06     66.74 o 
 -13   7   2       27.88       74.51     22.04 o 
 -12   7   2       66.07       61.43     22.55 o 
 -11   7   2       33.44       54.28     29.47 o 
 -10   7   2       40.71       45.26     19.35 o 
  -9   7   2      336.29      333.70     24.99 o 
  -8   7   2     1897.62     2004.16     46.64 o 
  -7   7   2      828.66      813.58     27.25 o 
  -6   7   2     1273.56     1090.04     27.30 o 
  -5   7   2     3836.50     3690.59     35.75 o 
  -4   7   2     4648.74     5022.27     38.50 o 
  -3   7   2      161.77      267.90      7.91 o 
  -2   7   2     1304.28     1599.17     24.34 o 
  -1   7   2      156.90      137.67      6.91 o 
   0   7   2       77.69       26.52      5.04 o 
   1   7   2      468.81      551.89     10.18 o 
   2   7   2     8878.32     9031.80     44.94 o 
   3   7   2      769.94      757.48     10.63 o 
   4   7   2      283.30      249.76     13.45 o 
   5   7   2      845.57      781.66     25.65 o 
   6   7   2        7.99       20.85      9.35 o 
   7   7   2     7252.45     7479.27     80.57 o 
   8   7   2     1224.30     1156.96     36.50 o 
   9   7   2      123.14      140.25     23.75 o 
  10   7   2     1666.95     1554.34     65.10 o 
  11   7   2      311.69      302.82     28.92 o 
  12   7   2      511.76      520.69     38.47 o 
  13   7   2        0.30       26.48     31.55 o 
  14   7   2        4.15       43.49     31.71 o 
 -15   8   2      182.59      178.66     28.57 o 
 -14   8   2        5.04       69.26     25.91 o 
 -13   8   2      404.60      392.09     32.61 o 
 -12   8   2      984.45     1037.54     43.03 o 
 -11   8   2       25.61       68.42     20.84 o 
 -10   8   2      207.24      190.85     28.19 o 
  -9   8   2      630.69      659.86     31.27 o 
  -8   8   2      966.35      878.19     44.40 o 
  -7   8   2      166.12      190.64     23.13 o 
  -6   8   2       85.91       79.41     14.10 o 
  -5   8   2        5.52       43.16      8.94 o 
  -4   8   2     3165.02     2994.42     20.39 o 
  -3   8   2      983.72      987.74     14.42 o 
  -2   8   2     5148.33     4937.00     25.30 o 
  -1   8   2     2309.89     2268.51     20.27 o 
   0   8   2     3552.39     3298.42     33.29 o 
   1   8   2     3397.71     3562.28     35.94 o 
   2   8   2      110.17      133.38      7.39 o 
   3   8   2     3093.72     3112.58     50.20 o 
   4   8   2     2772.51     2756.00     21.12 o 
   5   8   2      162.04      164.23      7.32 o 
   6   8   2      662.89      620.98     29.26 o 
   7   8   2       72.50       90.42     20.58 o 
   8   8   2     1879.28     1872.67     45.22 o 
   9   8   2       24.15       45.40     19.73 o 
  10   8   2     1198.65     1148.91     41.88 o 
  11   8   2        0.18       54.78     29.88 o 
  12   8   2      202.65      161.94     24.02 o 
  13   8   2      532.11      494.91     52.49 o 
 -14   9   2     1563.57     1581.29     80.52 o 
 -13   9   2       61.60       57.98     19.65 o 
 -12   9   2        9.03       62.01     20.45 o 
 -11   9   2      462.36      502.30     33.15 o 
 -10   9   2      201.68      193.47     25.33 o 
  -9   9   2        5.95       23.86     28.00 o 
  -8   9   2     1036.42     1060.47     35.46 o 
  -7   9   2      626.96      604.11     26.44 o 
  -6   9   2    10089.08    10498.62     96.32 o 
  -5   9   2        4.25       20.42      9.31 o 
  -4   9   2        1.40       23.85     10.86 o 
  -3   9   2      106.71      117.09      8.25 o 
  -2   9   2     4306.00     4522.28     52.23 o 
  -1   9   2      321.99      291.29     11.30 o 
   0   9   2     1118.33     1135.81     19.42 o 
   1   9   2      107.88      115.82      9.41 o 
   2   9   2     1491.69     1429.98     17.09 o 
   3   9   2     2951.23     2951.41     23.26 o 
   4   9   2      358.30      387.90      9.92 o 
   5   9   2      228.32      208.66      8.31 o 
   6   9   2     4475.58     4489.49     54.45 o 
   7   9   2      544.33      582.03     29.69 o 
   8   9   2     6272.78     6531.58    133.66 o 
   9   9   2       22.08       56.34     19.49 o 
  10   9   2      663.25      675.81     36.33 o 
  11   9   2      151.62      174.92     25.62 o 
  12   9   2       64.87       72.24     18.74 o 
  13   9   2      407.87      422.82     52.81 o 
 -14  10   2       42.82       44.53     27.60 o 
 -13  10   2       33.21      130.16     32.00 o 
 -12  10   2     1590.42     1687.20     81.96 o 
 -11  10   2       16.18       78.38     24.89 o 
 -10  10   2        0.25       31.19     22.55 o 
  -9  10   2       13.54       56.71     25.75 o 
  -8  10   2     2065.21     2003.49     42.09 o 
  -7  10   2      139.71      108.64     16.73 o 
  -6  10   2        1.91       42.78     23.45 o 
  -5  10   2     1034.68     1032.41     20.45 o 
  -4  10   2     2731.54     2901.44     24.35 o 
  -3  10   2      494.68      478.16     17.06 o 
  -2  10   2     2160.95     2126.81     35.76 o 
  -1  10   2     1052.94     1105.69     20.60 o 
   0  10   2     7358.23     7560.14     43.20 o 
   1  10   2      583.40      675.77     21.04 o 
   2  10   2       69.27       84.31      9.57 o 
   3  10   2     1169.02     1228.73     16.08 o 
   4  10   2     4867.21     5000.63     56.36 o 
   5  10   2       42.80       42.13     10.52 o 
   6  10   2      859.18      900.15     43.99 o 
   7  10   2      283.95      293.08     27.50 o 
   8  10   2        3.27       28.14     32.08 o 
   9  10   2      833.95      866.37     63.57 o 
  10  10   2     1607.47     1516.44     45.46 o 
  11  10   2      325.29      248.37     28.81 o 
  12  10   2        1.93       35.92     24.60 o 
 -13  11   2      413.33      359.60     33.31 o 
 -12  11   2      164.17      158.58     26.16 o 
 -11  11   2      141.77      127.20     21.64 o 
 -10  11   2     1028.58     1122.36     41.69 o 
  -9  11   2       13.66       43.46     25.52 o 
  -8  11   2       52.46       62.99     17.73 o 
  -7  11   2      710.48      688.08     29.51 o 
  -6  11   2      577.72      585.12     27.21 o 
  -5  11   2     2620.04     2686.52     26.97 o 
  -4  11   2      113.50      113.93     11.17 o 
  -3  11   2      518.18      493.98     18.39 o 
  -2  11   2     3657.22     3667.32     48.24 o 
  -1  11   2     1671.13     1672.51     32.35 o 
   0  11   2      108.79       90.41     12.31 o 
   1  11   2     1894.18     1816.74     25.60 o 
   2  11   2       81.95      132.18     11.42 o 
   3  11   2        5.30       19.17     10.50 o 
   4  11   2       67.16      106.56     16.91 o 
   5  11   2     4063.78     4045.26     54.49 o 
   6  11   2      305.92      283.34     24.35 o 
   7  11   2     1596.04     1746.82     57.89 o 
   8  11   2        8.85       64.47     28.59 o 
   9  11   2      446.13      434.07     32.34 o 
  10  11   2      165.17      145.35     23.93 o 
  11  11   2      216.71      198.79     29.35 o 
  12  11   2       57.75       82.14     23.84 o 
 -12  12   2      313.93      339.33     38.68 o 
 -11  12   2      228.85      186.86     26.59 o 
 -10  12   2      366.33      295.44     32.97 o 
  -9  12   2     1275.74     1177.01     51.19 o 
  -8  12   2      691.89      729.84     32.16 o 
  -7  12   2      443.71      468.35     31.44 o 
  -6  12   2      476.93      466.04     28.35 o 
  -5  12   2      433.55      381.22     25.58 o 
  -4  12   2      433.39      488.50     17.17 o 
  -3  12   2     3391.74     3575.43     35.22 o 
  -2  12   2     2146.15     2060.71     35.87 o 
  -1  12   2       92.40      125.71     12.95 o 
   0  12   2     2157.91     2032.32     28.08 o 
   1  12   2     2140.88     1880.56     49.51 o 
   2  12   2       22.73       28.77     14.39 o 
   3  12   2       91.28      109.00     13.58 o 
   4  12   2      637.40      627.57     29.28 o 
   5  12   2      188.82      214.92     22.65 o 
   6  12   2      177.77      187.53     23.64 o 
   7  12   2        7.90       30.85     29.09 o 
   8  12   2      343.96      364.69     42.34 o 
   9  12   2      288.05      275.15     31.84 o 
  10  12   2      158.89      192.46     27.90 o 
  11  12   2        2.06       45.61     25.49 o 
 -11  13   2      158.19      154.70     25.19 o 
 -10  13   2      365.06      332.97     29.80 o 
  -9  13   2      444.58      552.77     34.94 o 
  -8  13   2        8.14       26.99     18.61 o 
  -7  13   2      890.64      989.59     36.00 o 
  -6  13   2      151.72      193.44     22.33 o 
  -5  13   2     2619.94     2349.66     45.92 o 
  -4  13   2       21.11       44.50     16.54 o 
  -3  13   2      912.56      799.07     21.03 o 
  -2  13   2       71.58       95.98     11.96 o 
  -1  13   2      302.28      381.81     19.45 o 
   0  13   2       10.01       49.31     15.43 o 
   1  13   2      232.64      198.82     14.22 o 
   2  13   2     1233.79     1219.62     30.93 o 
   3  13   2     1672.70     1688.07     35.92 o 
   4  13   2       27.51       55.12     20.93 o 
   5  13   2       17.50       38.52     20.38 o 
   6  13   2      102.96      125.06     32.27 o 
   7  13   2     1551.41     1417.21     64.31 o 
   8  13   2       41.07       46.50     41.40 o 
   9  13   2        9.47       45.02     20.54 o 
  10  13   2        1.64       61.30     30.79 o 
 -10  14   2       28.22       16.69     20.42 o 
  -9  14   2      465.68      498.37     34.33 o 
  -8  14   2       18.55       41.58     20.67 o 
  -7  14   2      190.42      216.81     24.30 o 
  -6  14   2        0.23       12.61     21.81 o 
  -5  14   2       48.38       46.39     13.40 o 
  -4  14   2        2.12       91.03     25.08 o 
  -3  14   2     1636.01     1632.70     50.92 o 
  -2  14   2       35.35       65.07     12.88 o 
  -1  14   2      319.21      384.20     18.73 o 
   0  14   2      224.07      189.22     16.37 o 
   1  14   2        7.23       70.93     19.11 o 
   2  14   2      711.51      620.02     28.94 o 
   3  14   2       95.51       82.95     18.37 o 
   4  14   2      544.54      534.61     37.29 o 
   5  14   2     1780.91     1801.53     52.53 o 
   6  14   2       14.85       69.29     32.19 o 
   7  14   2       95.71       81.24     23.10 o 
   8  14   2        0.88       48.30     28.69 o 
   9  14   2      247.67      268.86     37.49 o 
  -9  15   2      465.61      432.67     40.65 o 
  -8  15   2       11.69       68.60     34.69 o 
  -7  15   2      161.28      129.45     25.37 o 
  -6  15   2        2.16       87.92     29.75 o 
  -5  15   2      157.37      207.23     30.47 o 
  -4  15   2       52.45       61.18     19.40 o 
  -3  15   2      334.98      357.67     32.12 o 
  -2  15   2      463.39      436.48     31.56 o 
  -1  15   2     1074.65     1103.11     32.05 o 
   0  15   2      326.82      272.11     20.80 o 
   1  15   2      202.18      225.10     26.85 o 
   2  15   2       74.61       96.89     24.34 o 
   3  15   2     2700.51     2697.62     61.07 o 
   4  15   2       98.62       81.27     20.35 o 
   5  15   2       34.75       63.07     28.56 o 
   6  15   2      240.66      302.10     57.05 o 
   7  15   2      105.84      128.29     28.98 o 
   8  15   2       36.42       79.63     38.87 o 
  -8  16   2      415.08      491.85     44.03 o 
  -7  16   2      260.42      271.85     31.20 o 
  -6  16   2       82.54       48.85     21.08 o 
  -5  16   2      244.18      298.94     34.16 o 
  -4  16   2      266.85      247.32     30.23 o 
  -3  16   2       74.14       52.63     19.49 o 
  -2  16   2       25.96       41.37     17.55 o 
  -1  16   2        5.48       57.95     26.52 o 
   0  16   2     1087.71      966.04     42.57 o 
   1  16   2      186.09      264.02     27.72 o 
   2  16   2      281.08      254.29     33.61 o 
   3  16   2       39.19       79.01     31.39 o 
   4  16   2      144.13      169.00     30.65 o 
   5  16   2      421.76      315.59     46.08 o 
   6  16   2        0.68       49.22     36.19 o 
   7  16   2        1.27       -2.75     35.87 o 
  -6  17   2       90.52       46.86     32.16 o 
  -5  17   2      128.24      169.17     86.12 o 
  -4  17   2       68.35       79.13     26.76 o 
  -3  17   2       14.99       31.96     21.17 o 
  -2  17   2      585.73      611.68     35.60 o 
  -1  17   2      213.35      203.42     48.67 o 
   0  17   2       61.74       33.87     24.88 o 
   1  17   2       65.56       60.01     17.78 o 
   2  17   2      790.11      720.97     38.87 o 
   3  17   2       62.01       85.30     25.14 o 
   4  17   2       72.75      110.70     30.85 o 
   5  17   2      174.77      203.64     37.53 o 
 -16   0   3      551.79      570.91     75.80 o 
 -14   0   3      101.64      111.18     20.30 o 
 -12   0   3     4525.15     4894.02     87.19 o 
 -10   0   3      185.16      206.43     30.08 o 
  -6   0   3     1392.65     1517.79     20.50 o 
  -4   0   3    11751.67    11983.28     50.16 o 
   0   0   3    14956.45    15336.26    316.33 o 
   4   0   3      787.23      823.75     23.57 o 
   6   0   3     4609.93     4460.19     53.27 o 
   8   0   3    11579.95    12007.33    114.08 o 
  10   0   3      250.84      298.96     31.07 o 
  12   0   3      388.50      406.99     31.76 o 
  14   0   3     1185.00     1280.66    105.94 o 
 -16   1   3        0.04       47.77     36.29 o 
 -15   1   3      874.50      888.69     37.53 o 
 -14   1   3     1520.54     1620.20     33.17 o 
 -13   1   3       52.24       38.28      9.21 o 
 -12   1   3      190.58      173.98     15.20 o 
 -11   1   3       57.03       49.27     11.75 o 
 -10   1   3     2250.00     2351.96     31.02 o 
  -9   1   3      780.82      708.50     18.13 o 
  -8   1   3      158.46      196.30     13.11 o 
  -7   1   3     6403.96     6774.65     49.16 o 
  -6   1   3    14516.35    15086.60     55.25 o 
  -5   1   3       46.35       35.94      4.76 o 
  -4   1   3       22.42       36.99      8.75 o 
  -3   1   3       86.22       95.45      5.81 o 
  -2   1   3     5877.78     5650.91     24.72 o 
  -1   1   3     7665.71     7873.00     38.85 o 
   0   1   3     5764.00     6109.71     23.96 o 
   1   1   3     1612.25     1602.10     13.34 o 
   2   1   3      630.80      600.69      9.94 o 
   3   1   3     2744.55     2797.49     24.28 o 
   4   1   3     1781.73     1844.22     17.75 o 
   5   1   3      508.97      504.62     16.22 o 
   6   1   3      303.99      287.64     15.53 o 
   7   1   3      105.94       92.99     11.85 o 
   8   1   3      938.92      916.18     35.30 o 
   9   1   3      254.40      236.89     16.11 o 
  10   1   3       40.93       49.07     12.03 o 
  11   1   3      167.82      205.99     17.06 o 
  12   1   3      949.07      970.79     27.37 o 
  13   1   3       10.84       39.57     22.01 o 
  14   1   3      266.41      292.69     28.39 o 
  15   1   3      175.98      202.30     40.61 o 
 -16   2   3       53.41       88.28     22.77 o 
 -15   2   3      404.57      422.93     36.36 o 
 -14   2   3        5.02       33.80     22.54 o 
 -13   2   3       77.33       80.68     13.18 o 
 -12   2   3      111.52      112.01     13.97 o 
 -11   2   3     3925.41     4026.07     46.53 o 
 -10   2   3     1687.89     1699.85     26.24 o 
  -9   2   3       71.70       74.16     12.74 o 
  -8   2   3     2544.19     2325.41     22.63 o 
  -7   2   3     3643.71     3779.25     26.66 o 
  -6   2   3     3751.67     3832.09     22.96 o 
  -5   2   3    10021.44     9850.64     50.92 o 
  -4   2   3     2854.38     2713.23     18.76 o 
  -3   2   3    17356.87    17413.52     71.77 o 
  -2   2   3     2868.95     2817.96     16.89 o 
  -1   2   3     6178.56     6301.96     35.85 o 
   0   2   3     2116.72     2029.04     13.67 o 
   1   2   3      228.61      278.87      7.31 o 
   2   2   3     2156.81     2023.18     15.94 o 
   3   2   3     2759.85     2672.62     26.53 o 
   4   2   3     2061.43     1959.71     17.78 o 
   5   2   3    10466.65    10288.63     55.97 o 
   6   2   3       18.61       37.27      8.95 o 
   7   2   3      250.38      172.36     13.59 o 
   8   2   3     4694.06     5086.44     63.55 o 
   9   2   3     1533.41     1483.23     26.42 o 
  10   2   3      727.26      720.98     22.61 o 
  11   2   3      188.54      202.59     16.85 o 
  12   2   3       91.40       92.45     17.95 o 
  13   2   3        1.06       26.11     31.73 o 
  14   2   3      428.61      447.46     35.10 o 
  15   2   3        1.51      121.71     50.91 o 
 -16   3   3       14.15       28.95     22.66 o 
 -15   3   3      982.30     1034.93     42.99 o 
 -14   3   3      118.89      180.43     26.37 o 
 -13   3   3      527.30      492.99     19.72 o 
 -12   3   3       28.31       33.34      8.90 o 
 -11   3   3      638.69      606.09     18.90 o 
 -10   3   3     2784.51     2846.71     44.88 o 
  -9   3   3       22.23       22.40      5.69 o 
  -8   3   3        0.38       30.03     13.68 o 
  -7   3   3     2147.17     2120.64     28.62 o 
  -6   3   3        4.92       17.95      7.61 o 
  -5   3   3     2858.81     2807.89     21.94 o 
  -4   3   3     3971.71     3685.24     21.53 o 
  -3   3   3      148.88      170.50      6.90 o 
  -2   3   3      570.67      540.96      8.36 o 
  -1   3   3    26518.47    27459.47    341.68 o 
   0   3   3     5192.23     5244.35     19.66 o 
   1   3   3     2745.82     2472.87     14.15 o 
   2   3   3        1.97       39.12     10.19 o 
   3   3   3       42.43       48.60      5.69 o 
   4   3   3     3911.07     3673.11     27.83 o 
   5   3   3        0.68       17.44      7.29 o 
   6   3   3     4434.33     4641.03     29.63 o 
   7   3   3     5765.37     5872.78     64.21 o 
   8   3   3        1.23       39.01     12.48 o 
   9   3   3      411.13      391.13     17.82 o 
  10   3   3     2681.97     2666.74     37.92 o 
  11   3   3     1035.79     1033.68     28.25 o 
  12   3   3        4.58       77.44     31.15 o 
  13   3   3       68.53       59.07     19.11 o 
  14   3   3       34.99       64.04     23.94 o 
 -16   4   3        0.42       47.15     21.58 o 
 -15   4   3      383.10      452.36     36.26 o 
 -14   4   3      378.86      357.15     29.07 o 
 -13   4   3       17.42       41.86     15.20 o 
 -12   4   3      229.04      232.20     16.36 o 
 -11   4   3     1710.21     1689.65     26.28 o 
 -10   4   3      477.97      462.84     16.97 o 
  -9   4   3      684.42      673.02     12.70 o 
  -8   4   3      944.50      927.73     13.03 o 
  -7   4   3     1129.93     1014.71     12.94 o 
  -6   4   3     4498.02     4391.76     35.26 o 
  -5   4   3     1674.33     1531.79     13.36 o 
  -4   4   3      552.64      540.97      9.29 o 
  -3   4   3      686.24      697.84     10.09 o 
  -2   4   3     2380.53     2347.27     14.32 o 
  -1   4   3      215.61      222.95      8.25 o 
   0   4   3       79.64       69.18      5.64 o 
   1   4   3    15251.88    15181.82     63.70 o 
   2   4   3     2268.90     2336.84     18.54 o 
   3   4   3     2583.70     2675.12     22.10 o 
   4   4   3      645.77      646.29     12.20 o 
   5   4   3    18866.72    19841.79     69.12 o 
   6   4   3      568.52      651.87     17.16 o 
   7   4   3       23.19       34.39      7.40 o 
   8   4   3     3123.36     3112.95     43.25 o 
   9   4   3     1351.91     1348.00     34.26 o 
  10   4   3      252.62      260.12     17.36 o 
  11   4   3        4.37       61.04     33.15 o 
  12   4   3      711.27      728.68     47.49 o 
  13   4   3      710.97      701.47     37.96 o 
  14   4   3        5.78       32.11     24.82 o 
 -16   5   3       34.54       47.83     21.77 o 
 -15   5   3       15.90       79.34     29.16 o 
 -14   5   3      650.32      669.37     37.85 o 
 -13   5   3     1667.12     1644.76     43.55 o 
 -12   5   3      389.95      356.37     27.18 o 
 -11   5   3     3840.01     3754.67    102.51 o 
 -10   5   3      187.08      178.72      8.29 o 
  -9   5   3      333.98      310.40      9.46 o 
  -8   5   3       10.22       22.32      7.49 o 
  -7   5   3       32.66       44.21      5.03 o 
  -6   5   3       78.46       91.22      5.57 o 
  -5   5   3     9889.46     9846.68     38.90 o 
  -4   5   3      749.63      723.09     12.36 o 
  -3   5   3     4129.43     4083.32     22.96 o 
  -2   5   3     1136.98      991.39     12.53 o 
  -1   5   3     2822.22     2993.50     19.35 o 
   0   5   3        0.48       15.28      8.23 o 
   1   5   3      121.57      163.69      6.83 o 
   2   5   3     1266.25     1362.25     20.68 o 
   3   5   3    19493.89    20230.74     69.65 o 
   4   5   3     3723.04     3952.09     22.08 o 
   5   5   3      135.34      139.84      8.07 o 
   6   5   3      177.87      197.69      9.14 o 
   7   5   3     5552.10     5829.07     47.59 o 
   8   5   3      917.65      866.69     22.45 o 
   9   5   3        1.76       35.64     15.27 o 
  10   5   3        1.88       42.12     23.06 o 
  11   5   3      955.47      849.47     37.18 o 
  12   5   3      257.92      262.06     27.55 o 
  13   5   3        1.29       51.66     34.59 o 
  14   5   3       72.46       60.89     18.77 o 
 -16   6   3      145.02      130.15     40.79 o 
 -15   6   3       68.82       54.22     18.89 o 
 -14   6   3       71.77       66.42     20.90 o 
 -13   6   3      399.09      381.45     28.55 o 
 -12   6   3       74.46       60.40     17.33 o 
 -11   6   3       44.74       41.37     21.39 o 
 -10   6   3      585.47      594.03     15.31 o 
  -9   6   3      917.28      913.36     20.23 o 
  -8   6   3     4159.36     4209.08     61.11 o 
  -7   6   3     1291.96     1274.79     16.27 o 
  -6   6   3     1340.50     1378.61     19.39 o 
  -5   6   3     1561.17     1635.51     13.98 o 
  -4   6   3      158.23      150.26      6.96 o 
  -3   6   3     1584.05     1526.45     13.39 o 
  -2   6   3       97.01      140.42      6.76 o 
  -1   6   3     4623.79     4414.03     28.21 o 
   0   6   3     1807.71     1959.76     16.03 o 
   1   6   3     6429.53     6339.68     35.00 o 
   2   6   3     5133.43     5409.14     25.00 o 
   3   6   3      237.22      220.86      8.16 o 
   4   6   3     4389.74     4421.72     32.61 o 
   5   6   3      362.47      341.51      9.40 o 
   6   6   3       18.72       32.83      7.85 o 
   7   6   3      625.27      538.05     15.56 o 
   8   6   3       17.92       21.87     11.44 o 
   9   6   3     1066.08     1085.44     37.39 o 
  10   6   3      516.11      450.16     29.57 o 
  11   6   3       64.49      127.13     26.99 o 
  12   6   3       87.49       99.32     27.16 o 
  13   6   3      477.81      474.95     54.63 o 
  14   6   3       15.29       51.47     22.45 o 
 -15   7   3        2.17       91.19     29.99 o 
 -14   7   3       97.23       98.77     21.45 o 
 -13   7   3        6.85       80.19     30.57 o 
 -12   7   3      696.96      654.12     35.53 o 
 -11   7   3      179.23      190.81     28.88 o 
 -10   7   3      306.83      351.19     42.10 o 
  -9   7   3     1041.57     1103.94     42.47 o 
  -8   7   3      103.02      137.11     20.53 o 
  -7   7   3       56.15       71.75     15.17 o 
  -6   7   3      142.70      190.42     14.61 o 
  -5   7   3      322.96      308.90      8.04 o 
  -4   7   3      391.29      540.06     10.12 o 
  -3   7   3        3.76       14.42      4.67 o 
  -2   7   3     4246.01     4127.33     24.26 o 
  -1   7   3        2.04       15.58      6.46 o 
   0   7   3      204.55      221.32      9.88 o 
   1   7   3     2076.25     2122.30     19.08 o 
   2   7   3     1728.39     1712.83     15.29 o 
   3   7   3    14928.67    14937.92     64.23 o 
   4   7   3     2622.14     2530.81     18.47 o 
   5   7   3       56.96       65.85      5.60 o 
   6   7   3      928.53      858.42     18.77 o 
   7   7   3      263.47      249.65     14.45 o 
   8   7   3      762.36      791.78     32.92 o 
   9   7   3       82.35       74.61     19.66 o 
  10   7   3      378.78      368.29     32.07 o 
  11   7   3      854.97      839.56     39.99 o 
  12   7   3      287.62      290.98     41.11 o 
  13   7   3        0.19       78.04     31.51 o 
 -15   8   3        0.37       48.29     26.20 o 
 -14   8   3       84.28       90.20     21.82 o 
 -13   8   3      586.86      583.75     36.62 o 
 -12   8   3     1169.63     1229.57     43.28 o 
 -11   8   3      273.42      237.38     24.95 o 
 -10   8   3      154.38      168.86     22.29 o 
  -9   8   3       68.50       69.68     15.08 o 
  -8   8   3      211.32      191.17     21.25 o 
  -7   8   3       11.21       31.30     19.23 o 
  -6   8   3     2928.57     2770.15     21.30 o 
  -5   8   3     1830.10     1812.97     15.63 o 
  -4   8   3     2600.87     2570.57     25.82 o 
  -3   8   3     1458.09     1532.42     18.70 o 
  -2   8   3       18.51       53.49      8.86 o 
  -1   8   3     2438.53     2490.21     22.15 o 
   0   8   3     2981.48     2962.20     41.23 o 
   1   8   3      381.49      434.35     11.67 o 
   2   8   3     2202.02     2238.86     20.55 o 
   3   8   3        1.95       26.18     10.29 o 
   4   8   3     1721.69     1692.24     16.65 o 
   5   8   3       72.17       84.29      6.13 o 
   6   8   3      703.43      730.73     23.78 o 
   7   8   3       35.02       59.85     16.19 o 
   8   8   3      249.32      267.77     25.33 o 
   9   8   3      336.88      357.22     28.55 o 
  10   8   3     2237.26     2355.07     74.83 o 
  11   8   3      285.66      288.61     30.80 o 
  12   8   3      463.50      429.15     35.55 o 
  13   8   3      127.80      128.51     25.48 o 
 -14   9   3      115.01       69.31     19.26 o 
 -13   9   3       42.03       35.35     25.15 o 
 -12   9   3      450.26      501.75     33.66 o 
 -11   9   3      462.68      473.39     31.82 o 
 -10   9   3     4357.18     4654.09     91.39 o 
  -9   9   3       32.63       76.15     26.94 o 
  -8   9   3      536.53      537.42     27.98 o 
  -7   9   3      343.04      341.73     23.72 o 
  -6   9   3     4266.39     4144.50     58.32 o 
  -5   9   3      905.29      917.48     13.16 o 
  -4   9   3      116.21       97.66      7.49 o 
  -3   9   3      121.63      118.82      9.72 o 
  -2   9   3      986.62      963.36     15.98 o 
  -1   9   3     2003.37     1988.52     20.30 o 
   0   9   3      587.95      661.83     13.40 o 
   1   9   3       45.24       37.28      6.35 o 
   2   9   3     8543.69     8801.60     75.51 o 
   3   9   3      421.37      455.01     13.38 o 
   4   9   3     8943.41     9227.35     37.78 o 
   5   9   3      233.73      261.93     11.56 o 
   6   9   3      713.20      694.14     32.64 o 
   7   9   3       56.48       78.49     19.29 o 
   8   9   3       26.95       84.35     26.49 o 
   9   9   3      363.71      323.86     29.44 o 
  10   9   3      164.72      173.57     26.82 o 
  11   9   3       32.06       76.48     24.26 o 
  12   9   3       82.62       50.28     20.30 o 
 -14  10   3        1.64       13.52     29.06 o 
 -13  10   3       28.33       76.50     26.65 o 
 -12  10   3      687.23      748.86     38.51 o 
 -11  10   3       22.17       73.49     24.94 o 
 -10  10   3       15.52       20.69     27.95 o 
  -9  10   3      293.54      394.61     29.21 o 
  -8  10   3     1110.99     1153.77     36.10 o 
  -7  10   3      241.34      253.94     22.52 o 
  -6  10   3      740.06      716.64     22.67 o 
  -5  10   3      554.73      577.65     11.71 o 
  -4  10   3     2823.18     2844.92     36.13 o 
  -3  10   3      159.54      214.10     16.42 o 
  -2  10   3      405.95      437.73     13.51 o 
  -1  10   3      696.54      710.13     15.54 o 
   0  10   3     7894.63     8130.44     54.38 o 
   1  10   3       21.07       36.32      7.67 o 
   2  10   3      146.59      168.24     12.80 o 
   3  10   3      426.28      421.65     15.29 o 
   4  10   3       43.33       53.67      9.08 o 
   5  10   3      615.73      576.01     30.13 o 
   6  10   3     4193.41     4171.46     72.26 o 
   7  10   3        8.50       41.33     25.91 o 
   8  10   3        4.44       44.74     32.24 o 
   9  10   3        2.06       91.92     29.52 o 
  10  10   3        8.12       47.49     25.26 o 
  11  10   3     1747.99     1820.55     73.64 o 
  12  10   3       54.00       77.64     32.67 o 
 -13  11   3        1.91       20.10     28.22 o 
 -12  11   3       63.40      121.38     24.14 o 
 -11  11   3      432.22      413.65     41.24 o 
 -10  11   3      505.63      485.83     31.33 o 
  -9  11   3     1487.59     1455.17     39.94 o 
  -8  11   3       68.66       94.15     19.65 o 
  -7  11   3       80.09       81.81     17.20 o 
  -6  11   3     1442.60     1411.43     35.00 o 
  -5  11   3     1383.13     1395.39     21.37 o 
  -4  11   3       27.59       42.81     13.59 o 
  -3  11   3        2.44       23.09     10.01 o 
  -2  11   3     1159.27     1289.70     22.73 o 
  -1  11   3       91.96       92.88     12.04 o 
   0  11   3       16.65       36.75     11.97 o 
   1  11   3     8259.20     8188.22     51.28 o 
   2  11   3       34.88       52.35     12.85 o 
   3  11   3     2248.15     2261.08     28.06 o 
   4  11   3      255.40      214.28     12.95 o 
   5  11   3       73.28      104.05     18.28 o 
   6  11   3      807.77      791.03     33.63 o 
   7  11   3      190.27      187.91     23.94 o 
   8  11   3      121.71      130.42     23.94 o 
   9  11   3      304.97      257.31     28.82 o 
  10  11   3      157.60      130.18     24.51 o 
  11  11   3      478.18      462.00     39.20 o 
 -12  12   3      144.68      130.44     23.44 o 
 -11  12   3      231.24      215.69     25.52 o 
 -10  12   3      876.74      911.77     39.69 o 
  -9  12   3      331.61      291.09     26.84 o 
  -8  12   3      827.05      885.84     43.43 o 
  -7  12   3      663.30      650.61     29.87 o 
  -6  12   3     1805.99     1820.11     52.60 o 
  -5  12   3       48.93       52.93     10.00 o 
  -4  12   3     1057.17      998.21     23.72 o 
  -3  12   3     1934.28     1741.85     38.13 o 
  -2  12   3       68.07       73.43     10.29 o 
  -1  12   3       11.30       20.76      9.30 o 
   0  12   3     1457.43     1400.42     28.16 o 
   1  12   3      190.93      227.97     12.79 o 
   2  12   3     1565.71     1452.24     27.80 o 
   3  12   3      643.70      597.21     18.50 o 
   4  12   3      563.62      584.28     27.81 o 
   5  12   3       14.20       42.64     23.16 o 
   6  12   3      714.26      714.66     62.12 o 
   7  12   3       32.49       88.29     28.09 o 
   8  12   3      643.40      554.92     32.57 o 
   9  12   3      809.28      752.92     37.87 o 
  10  12   3        5.02       43.61     36.00 o 
  11  12   3       15.86       62.40     36.94 o 
 -12  13   3        6.55       53.86     40.98 o 
 -11  13   3      143.26      161.34     24.10 o 
 -10  13   3       49.21       44.73     17.43 o 
  -9  13   3     1438.50     1277.64     60.49 o 
  -8  13   3       16.03       94.96     26.68 o 
  -7  13   3     1463.35     1330.95     37.99 o 
  -6  13   3        8.77       70.06     24.80 o 
  -5  13   3      637.59      649.61     29.48 o 
  -4  13   3      136.17      137.45     15.47 o 
  -3  13   3       47.85       49.38      8.96 o 
  -2  13   3     1252.51     1300.76     24.95 o 
  -1  13   3      480.00      525.71     18.61 o 
   0  13   3       17.77       22.14      8.14 o 
   1  13   3      224.05      245.95     14.88 o 
   2  13   3      172.03      197.55     22.63 o 
   3  13   3     2063.89     1907.24     52.41 o 
   4  13   3       97.51      111.85     17.24 o 
   5  13   3      167.44      198.08     28.57 o 
   6  13   3        4.30       53.30     26.38 o 
   7  13   3     1940.24     2006.62     77.62 o 
   8  13   3      118.08      106.39     25.70 o 
   9  13   3       26.65       70.08     32.37 o 
  10  13   3       21.93       86.21     31.19 o 
 -11  14   3       32.92       35.19     27.80 o 
 -10  14   3       10.66       51.30     29.40 o 
  -9  14   3      191.69      155.59     28.71 o 
  -8  14   3       38.83       51.79     29.52 o 
  -7  14   3     1058.17     1015.22     93.81 o 
  -6  14   3        7.68       21.71     28.64 o 
  -5  14   3      199.98      227.69     26.91 o 
  -4  14   3        8.66       26.29     20.44 o 
  -3  14   3       81.99      129.59     35.39 o 
  -2  14   3      651.27      493.22     23.03 o 
  -1  14   3       73.40       70.79     14.15 o 
   0  14   3      704.98      617.78     23.45 o 
   1  14   3      741.21      824.19     25.67 o 
   2  14   3       97.97       61.15     17.11 o 
   3  14   3        0.80       28.19     20.36 o 
   4  14   3       18.78       47.88     23.49 o 
   5  14   3      562.97      632.26     40.64 o 
   6  14   3       19.78       61.96     32.91 o 
   7  14   3      344.98      361.27     38.79 o 
   8  14   3       28.90       57.56     28.13 o 
   9  14   3     1394.54     1368.11     59.14 o 
  -9  15   3       61.03       92.88     32.84 o 
  -8  15   3       30.85       55.15     27.75 o 
  -7  15   3      351.21      400.26     37.27 o 
  -6  15   3      119.33       82.03     25.53 o 
  -5  15   3      632.65      546.08     36.79 o 
  -4  15   3      207.95      205.86     30.65 o 
  -3  15   3       51.05       59.70     19.37 o 
  -2  15   3      313.43      352.43     34.31 o 
  -1  15   3     2257.77     2425.07     43.39 o 
   0  15   3       20.92       41.90     14.11 o 
   1  15   3       38.01       28.82     18.80 o 
   2  15   3       41.65       84.12     25.43 o 
   3  15   3      250.31      276.53     30.22 o 
   4  15   3       57.41      123.73     28.17 o 
   5  15   3        1.51       57.71     32.88 o 
   6  15   3      217.04      181.00     30.68 o 
   7  15   3      699.12      678.94     46.90 o 
  -8  16   3      264.28      249.36     36.27 o 
  -7  16   3      380.25      343.68     35.72 o 
  -6  16   3       94.66       91.36     55.29 o 
  -5  16   3       45.84       32.04     22.34 o 
  -4  16   3      545.42      571.09     39.99 o 
  -3  16   3      190.41      298.63     60.53 o 
  -2  16   3      555.90      578.88     40.36 o 
  -1  16   3       37.74       45.86     20.24 o 
   0  16   3      256.15      264.33     35.16 o 
   1  16   3      589.49      530.67     41.45 o 
   2  16   3       84.71      116.37     24.78 o 
   3  16   3        3.68       50.07     26.18 o 
   4  16   3      145.60      138.44     26.75 o 
   5  16   3      345.89      413.21     47.21 o 
   6  16   3      384.86      367.13     40.35 o 
  -6  17   3      194.70      243.08     33.67 o 
  -5  17   3      303.22      279.62     32.25 o 
  -4  17   3      101.74       73.14     30.40 o 
  -3  17   3       19.74       43.35     29.70 o 
  -2  17   3      829.44      846.33     41.65 o 
  -1  17   3       49.81       44.67     30.99 o 
   0  17   3      118.00      173.11     31.93 o 
   1  17   3      111.67      157.84     24.69 o 
   2  17   3       43.40       51.89     17.21 o 
   3  17   3      149.81      179.24     28.33 o 
   4  17   3       29.60       43.96     23.79 o 
 -16   0   4      349.25      273.69     56.81 o 
 -14   0   4       66.19       65.88     18.12 o 
 -12   0   4    32946.84    37092.26    232.05 o 
 -10   0   4      467.94      495.57     29.67 o 
  -8   0   4    21477.01    23434.53    130.80 o 
  -6   0   4    13637.60    13889.41     83.66 o 
  -4   0   4     1086.40      957.31     15.18 o 
  -2   0   4     1196.92     1182.09     16.18 o 
   0   0   4     1453.84     1416.78     22.72 o 
   2   0   4    15501.25    15748.87     75.99 o 
   4   0   4    11884.52    11985.33     88.83 o 
   6   0   4     1318.79     1418.46     43.32 o 
   8   0   4      633.66      643.65     32.41 o 
  10   0   4      712.57      801.41     35.29 o 
  12   0   4       57.20       57.65     16.19 o 
  14   0   4     1700.96     1677.12    108.39 o 
 -17   1   4        3.60       79.44     51.60 o 
 -16   1   4      237.90      233.47     27.00 o 
 -15   1   4       36.39       58.41     26.39 o 
 -14   1   4      478.89      447.22     21.66 o 
 -13   1   4      472.84      480.11     21.70 o 
 -12   1   4       48.47       66.46     17.58 o 
 -11   1   4     1994.98     1917.67     29.39 o 
 -10   1   4     5054.37     5300.68     43.06 o 
  -9   1   4      176.59      147.51     12.53 o 
  -8   1   4     3038.61     2931.07     30.47 o 
  -7   1   4      407.23      409.69     14.93 o 
  -6   1   4      865.91      741.26     13.08 o 
  -5   1   4     5925.13     5915.34     42.30 o 
  -4   1   4     5990.26     5888.65     34.05 o 
  -3   1   4      726.09      791.10     10.13 o 
  -2   1   4      631.75      682.29      9.84 o 
  -1   1   4      138.61      160.67      8.22 o 
   0   1   4       95.25      142.28      6.86 o 
   1   1   4      129.92      139.40      7.59 o 
   2   1   4      239.30      174.18      8.74 o 
   3   1   4      315.20      368.54     12.91 o 
   4   1   4     2287.52     2279.02     26.92 o 
   5   1   4     3838.17     3536.91     33.88 o 
   6   1   4      689.30      698.36     20.41 o 
   7   1   4      481.53      517.52     19.79 o 
   8   1   4     3172.52     3114.05     37.06 o 
   9   1   4       38.47       31.66     10.34 o 
  10   1   4     1299.23     1298.73     28.36 o 
  11   1   4      508.42      496.33     23.85 o 
  12   1   4      279.45      267.55     20.39 o 
  13   1   4      223.99      206.88     24.37 o 
  14   1   4        5.11       47.27     27.25 o 
 -17   2   4       33.23       24.48     44.60 o 
 -16   2   4       10.12       40.05     22.51 o 
 -15   2   4     1714.32     1773.37     49.10 o 
 -14   2   4      784.45      711.75     24.34 o 
 -13   2   4      150.78      164.71     16.82 o 
 -12   2   4      634.37      666.68     22.72 o 
 -11   2   4      605.31      577.01     19.85 o 
 -10   2   4      331.62      321.12     16.50 o 
  -9   2   4      419.61      382.49     16.10 o 
  -8   2   4      985.67      892.73     19.30 o 
  -7   2   4     4626.59     4209.96     42.24 o 
  -6   2   4       71.64       44.95      6.51 o 
  -5   2   4       49.64       80.66      7.08 o 
  -4   2   4     2469.34     2406.18     19.35 o 
  -3   2   4    12240.28    12358.82     48.55 o 
  -2   2   4     3681.25     3556.26     21.61 o 
  -1   2   4     9253.27     9282.75     93.62 o 
   0   2   4      514.18      453.76      9.19 o 
   1   2   4    26785.97    27052.50    182.65 o 
   2   2   4       11.02       36.54     11.94 o 
   3   2   4       23.69       35.01     12.44 o 
   4   2   4     7597.08     8054.78     45.71 o 
   5   2   4     1483.52     1516.04     23.62 o 
   6   2   4     1095.28     1108.02     23.32 o 
   7   2   4     1120.24     1088.02     23.81 o 
   8   2   4      891.12      911.76     23.94 o 
   9   2   4      103.99       89.00     12.16 o 
  10   2   4      955.20      901.65     25.74 o 
  11   2   4        5.45       51.22     18.95 o 
  12   2   4       13.70       47.35     23.29 o 
  13   2   4      671.62      646.83     40.92 o 
  14   2   4      700.75      639.21     36.70 o 
 -16   3   4       39.15       76.33     20.49 o 
 -15   3   4      125.91       95.68     28.96 o 
 -14   3   4      243.08      257.12     26.30 o 
 -13   3   4      214.01      223.09     16.39 o 
 -12   3   4      290.58      261.34     15.43 o 
 -11   3   4      582.38      568.40     18.80 o 
 -10   3   4      916.75      916.28     22.15 o 
  -9   3   4       29.32       16.99      7.80 o 
  -8   3   4        3.87       33.33     13.14 o 
  -7   3   4     1910.94     2030.51     27.73 o 
  -6   3   4      323.12      293.52      9.81 o 
  -5   3   4    19018.12    19118.94     63.43 o 
  -4   3   4      827.58      849.59     12.13 o 
  -3   3   4      129.53      101.07      6.49 o 
  -2   3   4      669.02      597.45      9.01 o 
  -1   3   4     1088.05     1051.92     11.46 o 
   0   3   4     2360.13     2123.01     18.15 o 
   1   3   4      177.01      191.53      8.16 o 
   2   3   4      487.10      562.59     14.24 o 
   3   3   4     8224.36     8177.56     45.02 o 
   4   3   4       12.88       21.67      7.52 o 
   5   3   4     5921.38     5825.94     42.87 o 
   6   3   4    15874.93    16853.12     95.97 o 
   7   3   4     2524.36     2507.17     30.59 o 
   8   3   4      280.26      256.84     16.11 o 
   9   3   4      120.16      123.61     15.19 o 
  10   3   4      561.57      534.70     24.08 o 
  11   3   4     1123.06     1096.35     54.30 o 
  12   3   4     1038.73     1051.37     41.59 o 
  13   3   4       99.97       85.34     19.07 o 
  14   3   4       57.60       56.71     19.07 o 
 -16   4   4      168.78      163.34     35.00 o 
 -15   4   4      705.14      773.03     40.27 o 
 -14   4   4      153.96      164.41     21.49 o 
 -13   4   4      418.77      440.26     30.75 o 
 -12   4   4      381.37      353.18     17.10 o 
 -11   4   4      664.08      680.51     20.21 o 
 -10   4   4      702.34      676.04     19.50 o 
  -9   4   4      463.17      446.19     11.97 o 
  -8   4   4       75.04       60.85      7.77 o 
  -7   4   4      238.75      221.61      9.15 o 
  -6   4   4        0.44       24.19      5.99 o 
  -5   4   4        0.30       18.58      9.40 o 
  -4   4   4      651.52      677.04     10.81 o 
  -3   4   4     6599.17     6534.85     34.77 o 
  -2   4   4     1623.39     1546.89     10.95 o 
  -1   4   4     2517.04     2509.51     18.37 o 
   0   4   4     1026.92     1032.80     14.02 o 
   1   4   4    25743.95    27147.53    181.03 o 
   2   4   4      776.49      947.69     12.87 o 
   3   4   4       48.17       50.76      6.00 o 
   4   4   4     3247.95     3399.31     25.49 o 
   5   4   4     4218.08     4166.16     29.99 o 
   6   4   4     1258.48     1284.66     22.77 o 
   7   4   4       38.03       28.68      8.92 o 
   8   4   4     1488.85     1453.19     36.62 o 
   9   4   4     1135.80     1060.21     24.95 o 
  10   4   4      191.72      179.08     15.80 o 
  11   4   4        3.26       36.94     25.12 o 
  12   4   4       13.42       18.74     28.10 o 
  13   4   4      267.93      298.13     34.53 o 
  14   4   4       21.28       46.60     24.97 o 
 -16   5   4        4.27       45.68     25.11 o 
 -15   5   4     1192.03     1119.97     43.66 o 
 -14   5   4       86.88       90.98     21.04 o 
 -13   5   4      428.79      418.87     32.24 o 
 -12   5   4      388.01      383.95     28.81 o 
 -11   5   4       13.44       33.42     13.81 o 
 -10   5   4        0.05       30.39     15.65 o 
  -9   5   4     2864.24     2701.21     25.16 o 
  -8   5   4     4166.60     4143.24     35.39 o 
  -7   5   4     2679.71     2650.96     25.29 o 
  -6   5   4      259.67      316.63     10.82 o 
  -5   5   4     3705.42     3860.40     31.18 o 
  -4   5   4       40.58       36.26      5.30 o 
  -3   5   4        2.27       36.43      8.86 o 
  -2   5   4      543.06      672.49      7.69 o 
  -1   5   4    10589.22    10964.11     62.47 o 
   0   5   4      502.14      553.01     20.20 o 
   1   5   4       26.38       27.25      4.96 o 
   2   5   4     1803.03     1900.26     17.29 o 
   3   5   4    19826.53    21417.76    112.14 o 
   4   5   4      740.42      693.49     13.54 o 
   5   5   4        1.05       27.38      7.76 o 
   6   5   4     1364.20     1364.06     20.19 o 
   7   5   4     1524.80     1462.22     27.12 o 
   8   5   4     1874.96     1894.72     38.71 o 
   9   5   4       32.29       53.90     10.91 o 
  10   5   4      454.79      486.80     33.34 o 
  11   5   4      610.86      710.28     37.35 o 
  12   5   4       72.06       59.91     17.95 o 
  13   5   4      373.14      354.59     31.70 o 
 -16   6   4       31.21       62.28     22.26 o 
 -15   6   4       43.23       58.64     22.34 o 
 -14   6   4      251.85      314.23     39.07 o 
 -13   6   4      100.46      102.83     20.59 o 
 -12   6   4     1184.85     1176.33     39.43 o 
 -11   6   4      721.88      781.31     33.62 o 
 -10   6   4      316.99      287.21     19.60 o 
  -9   6   4       96.70      113.39      8.44 o 
  -8   6   4      379.83      376.61     11.47 o 
  -7   6   4      212.87      212.35      8.31 o 
  -6   6   4      307.96      332.03      9.20 o 
  -5   6   4      458.09      437.40      9.97 o 
  -4   6   4       20.22       46.88      8.38 o 
  -3   6   4    17976.22    18514.31    116.47 o 
  -2   6   4     2230.42     2231.47     17.71 o 
  -1   6   4      286.88      284.20     15.99 o 
   0   6   4     7090.54     7363.78     64.68 o 
   1   6   4      177.09      195.66      7.99 o 
   2   6   4      525.91      506.44     10.12 o 
   3   6   4      467.21      384.15     10.58 o 
   4   6   4       95.21      143.92      8.78 o 
   5   6   4     4060.04     4002.79     35.41 o 
   6   6   4      706.48      665.45     13.60 o 
   7   6   4      198.74      177.16     10.75 o 
   8   6   4      107.67      111.29     13.42 o 
   9   6   4     1847.03     1807.90     47.22 o 
  10   6   4       32.07       43.86     19.11 o 
  11   6   4      338.79      384.18     31.59 o 
  12   6   4       14.90       60.50     29.04 o 
  13   6   4      108.13      108.14     21.25 o 
 -15   7   4      111.92      105.29     23.75 o 
 -14   7   4       10.36       33.08     20.70 o 
 -13   7   4      178.56      200.94     26.36 o 
 -12   7   4      319.90      329.58     29.72 o 
 -11   7   4      137.22      165.43     21.58 o 
 -10   7   4       13.91       19.36     15.63 o 
  -9   7   4      695.79      654.16     32.20 o 
  -8   7   4      978.51     1023.07     25.32 o 
  -7   7   4      518.94      399.60      8.48 o 
  -6   7   4      311.76      304.36      9.11 o 
  -5   7   4       16.94       28.28      5.34 o 
  -4   7   4      100.11      110.20      7.02 o 
  -3   7   4      529.48      501.55     10.82 o 
  -2   7   4     5879.46     5862.77     47.03 o 
  -1   7   4    12409.16    12139.87     70.53 o 
   0   7   4     3268.65     3134.44     47.67 o 
   1   7   4       38.03       39.67      6.74 o 
   2   7   4       34.24       44.70      5.60 o 
   3   7   4      876.55      931.45     14.33 o 
   4   7   4      669.66      717.16     14.11 o 
   5   7   4     1497.43     1548.01     25.81 o 
   6   7   4     3677.50     3538.02     56.85 o 
   7   7   4     1616.83     1590.89     22.51 o 
   8   7   4     1098.44     1084.53     36.83 o 
   9   7   4        4.21       61.69     28.78 o 
  10   7   4      483.73      444.75     32.98 o 
  11   7   4      278.55      245.60     28.72 o 
  12   7   4      488.07      439.73     34.85 o 
  13   7   4       31.08       37.03     30.25 o 
 -15   8   4       20.35       31.16     28.23 o 
 -14   8   4       35.76       95.90     22.43 o 
 -13   8   4      102.55      121.46     22.91 o 
 -12   8   4       16.65       67.84     31.40 o 
 -11   8   4      124.53      147.21     22.09 o 
 -10   8   4      964.90     1081.76     36.96 o 
  -9   8   4      575.60      604.81     29.28 o 
  -8   8   4     1425.56     1374.68     17.12 o 
  -7   8   4     1294.37     1300.17     23.03 o 
  -6   8   4      254.42      247.85     10.81 o 
  -5   8   4      762.49      748.15     13.43 o 
  -4   8   4     3484.33     3459.72     24.67 o 
  -3   8   4      580.51      585.07     12.71 o 
  -2   8   4     3847.96     3857.00     35.45 o 
  -1   8   4       80.37       67.12      6.02 o 
   0   8   4     1544.19     1615.38     16.55 o 
   1   8   4      153.88      143.99      8.85 o 
   2   8   4      652.58      698.03     14.64 o 
   3   8   4       15.67       18.47      7.46 o 
   4   8   4      984.21     1004.73     14.87 o 
   5   8   4      168.24      165.16      8.79 o 
   6   8   4     3698.50     3761.04     48.41 o 
   7   8   4      247.45      287.37     25.85 o 
   8   8   4     1000.15      967.03     37.73 o 
   9   8   4      640.28      634.27     35.74 o 
  10   8   4     1521.06     1498.76     46.49 o 
  11   8   4       58.91       60.07     22.44 o 
  12   8   4        3.78       20.56     31.82 o 
 -14   9   4     1377.06     1375.00     75.54 o 
 -13   9   4       24.11       52.09     23.05 o 
 -12   9   4      809.38      884.72     69.91 o 
 -11   9   4      123.38      133.56     21.93 o 
 -10   9   4     3733.46     3949.70     72.82 o 
  -9   9   4      216.19      214.18     24.12 o 
  -8   9   4      216.06      206.59     19.11 o 
  -7   9   4       48.36       49.65      8.88 o 
  -6   9   4     1454.60     1458.02     24.93 o 
  -5   9   4      295.19      286.29     10.24 o 
  -4   9   4     1099.13     1158.24     16.96 o 
  -3   9   4      387.51      373.86     11.68 o 
  -2   9   4     8730.20     9030.81     72.72 o 
  -1   9   4      125.78      134.83     11.82 o 
   0   9   4     4248.35     4271.16     29.59 o 
   1   9   4      443.66      442.04     12.08 o 
   2   9   4     1006.49      983.69     25.71 o 
   3   9   4      111.21      119.01      9.76 o 
   4   9   4      999.73     1022.46     19.06 o 
   5   9   4       71.98       73.01     10.05 o 
   6   9   4     1445.02     1495.79     38.90 o 
   7   9   4       60.87       52.11     15.93 o 
   8   9   4      636.22      630.17     32.32 o 
   9   9   4      877.83      867.85     37.40 o 
  10   9   4       14.00       36.62     27.87 o 
  11   9   4      134.83      179.31     26.81 o 
  12   9   4      135.77      129.91     28.22 o 
 -14  10   4        0.02       53.22     22.87 o 
 -13  10   4        3.61       61.60     26.94 o 
 -12  10   4      574.55      496.78     42.63 o 
 -11  10   4      218.09      268.15     29.43 o 
 -10  10   4      368.35      342.89     27.97 o 
  -9  10   4       65.11       83.07     17.64 o 
  -8  10   4     1368.39     1324.40     72.60 o 
  -7  10   4        1.00       48.97     19.56 o 
  -6  10   4      850.42      865.95     24.65 o 
  -5  10   4       82.53      114.97     10.99 o 
  -4  10   4     8767.65     9162.46    173.43 o 
  -3  10   4      926.76      865.99     15.71 o 
  -2  10   4      178.37      197.83     15.91 o 
  -1  10   4      335.37      323.45     11.50 o 
   0  10   4      268.66      290.65     11.33 o 
   1  10   4        9.78       23.74     12.90 o 
   2  10   4     5263.60     5438.54     51.74 o 
   3  10   4        5.56       56.41     14.14 o 
   4  10   4      164.48      164.40     13.20 o 
   5  10   4      433.29      520.81     28.05 o 
   6  10   4      210.54      211.13     23.34 o 
   7  10   4     3362.67     3660.26     58.61 o 
   8  10   4      108.30       74.31     19.31 o 
   9  10   4       80.84       63.88     20.29 o 
  10  10   4      416.35      405.04     33.54 o 
  11  10   4        1.10       36.35     28.46 o 
 -13  11   4      526.13      491.33     37.91 o 
 -12  11   4        9.61       50.34     25.11 o 
 -11  11   4      115.72       79.45     21.05 o 
 -10  11   4      755.41      804.32     36.98 o 
  -9  11   4      904.66      883.44     48.17 o 
  -8  11   4       15.96       38.06     14.02 o 
  -7  11   4      803.53      795.19     31.84 o 
  -6  11   4     2624.47     2661.60     32.50 o 
  -5  11   4      326.45      337.88     15.16 o 
  -4  11   4        1.33       29.95     12.97 o 
  -3  11   4     5291.27     5146.42     55.95 o 
  -2  11   4      133.26      146.52     12.18 o 
  -1  11   4     1370.39     1461.50     22.63 o 
   0  11   4      603.64      555.21     17.35 o 
   1  11   4      529.98      539.59     20.90 o 
   2  11   4     2095.74     2164.90     44.19 o 
   3  11   4       84.56       92.95     11.94 o 
   4  11   4      290.93      317.76     18.98 o 
   5  11   4     1741.96     1820.82     41.81 o 
   6  11   4      209.89      249.52     25.66 o 
   7  11   4     1291.96     1254.85     43.85 o 
   8  11   4      169.59      134.08     22.72 o 
   9  11   4        3.85       41.09     27.13 o 
  10  11   4       36.00       45.93     29.62 o 
  11  11   4        3.13       83.01     32.92 o 
 -13  12   4      297.84      288.87     31.86 o 
 -12  12   4      763.69      807.55     41.12 o 
 -11  12   4      210.42      259.35     39.33 o 
 -10  12   4      439.49      468.20     41.98 o 
  -9  12   4       18.33       69.53     24.05 o 
  -8  12   4      321.06      338.32     26.44 o 
  -7  12   4     2179.96     1951.28     40.60 o 
  -6  12   4        2.79       29.22     17.10 o 
  -5  12   4       59.39       31.59      7.93 o 
  -4  12   4     1955.02     1849.29     26.52 o 
  -3  12   4      533.84      550.17     17.20 o 
  -2  12   4     1818.88     1778.02     26.56 o 
  -1  12   4     1602.35     1426.18     24.38 o 
   0  12   4      938.87      984.83     29.70 o 
   1  12   4       36.20       28.32      6.66 o 
   2  12   4      346.86      313.86     15.33 o 
   3  12   4        1.86       14.48     12.54 o 
   4  12   4     1058.92      878.74     34.20 o 
   5  12   4      773.18      761.26     66.86 o 
   6  12   4       72.88       84.16     37.38 o 
   7  12   4        1.37       31.64     29.66 o 
   8  12   4       26.02       43.42     21.31 o 
   9  12   4     1044.87     1014.15     56.71 o 
  10  12   4      266.56      200.35     35.54 o 
 -12  13   4       12.98       32.64     37.57 o 
 -11  13   4     1061.39     1056.73     52.88 o 
 -10  13   4       72.20       45.75     25.83 o 
  -9  13   4     1063.46     1076.37     50.28 o 
  -8  13   4      395.58      378.98     35.96 o 
  -7  13   4      260.44      260.23     33.30 o 
  -6  13   4      451.03      433.75     35.92 o 
  -5  13   4      108.98      115.26     23.90 o 
  -4  13   4       43.33       61.41     12.49 o 
  -3  13   4      475.32      472.99     22.58 o 
  -2  13   4        2.55       35.33     14.23 o 
  -1  13   4     1814.03     1760.22     49.17 o 
   0  13   4       15.76       27.60     24.79 o 
   1  13   4      139.82      182.59     17.22 o 
   2  13   4        7.69       27.16     13.13 o 
   3  13   4     2820.60     3065.86    122.93 o 
   4  13   4      315.55      311.30     33.62 o 
   5  13   4       63.36      119.28     25.98 o 
   6  13   4      202.15      246.83     33.08 o 
   7  13   4     1072.52     1145.81     53.51 o 
   8  13   4      235.20      250.87     35.25 o 
   9  13   4       35.61       72.12     28.22 o 
 -11  14   4      322.07      277.35     37.02 o 
 -10  14   4        8.63       47.10     29.19 o 
  -9  14   4      137.96      161.85     37.00 o 
  -8  14   4       17.31       95.17     34.60 o 
  -7  14   4      781.10      765.94     43.48 o 
  -6  14   4      234.70      188.28     29.06 o 
  -5  14   4        1.91       36.27     30.75 o 
  -4  14   4      588.45      559.90     37.85 o 
  -3  14   4        6.64       53.27     14.42 o 
  -2  14   4       73.77       42.22     14.88 o 
  -1  14   4       30.57       43.37     15.55 o 
   0  14   4       40.56       52.81     11.74 o 
   1  14   4     1935.40     1996.85     42.49 o 
   2  14   4        9.98       26.58     18.09 o 
   3  14   4      530.07      552.62     38.08 o 
   4  14   4        2.98       38.62     20.18 o 
   5  14   4     1086.05     1058.79    103.20 o 
   6  14   4        0.07       22.91     23.62 o 
   7  14   4      153.15      174.13     31.96 o 
   8  14   4        1.79       27.78     33.56 o 
  -9  15   4      344.49      379.70     41.19 o 
  -8  15   4       43.91       31.51     23.17 o 
  -7  15   4        3.24       52.96     31.69 o 
  -6  15   4      599.88      640.46     39.81 o 
  -5  15   4     1491.83     1631.73     52.64 o 
  -4  15   4       59.35       99.80     23.39 o 
  -3  15   4       47.57       50.00     19.55 o 
  -2  15   4        4.41       42.82     14.30 o 
  -1  15   4      872.51      900.24     28.95 o 
   0  15   4       71.44       99.51     16.60 o 
   1  15   4        0.14       28.97     28.40 o 
   2  15   4      785.49      833.81     41.20 o 
   3  15   4      836.22      760.61     75.02 o 
   4  15   4       25.97       45.64     23.55 o 
   5  15   4      188.19      280.59     47.58 o 
   6  15   4       21.21       44.90     35.82 o 
   7  15   4      519.77      476.28     41.27 o 
  -8  16   4      251.30      286.15     37.40 o 
  -7  16   4      111.25      167.47     30.49 o 
  -6  16   4      250.41      310.94     34.82 o 
  -5  16   4       18.49       24.77     21.06 o 
  -4  16   4      519.83      453.65     37.08 o 
  -3  16   4      268.26      241.41     47.75 o 
  -2  16   4        6.27       53.19     26.84 o 
  -1  16   4        2.87       44.90     23.35 o 
   0  16   4      212.87      189.40     26.71 o 
   1  16   4      506.41      537.08     38.41 o 
   2  16   4      209.44      207.52     30.47 o 
   3  16   4        9.66       46.16     25.96 o 
   4  16   4      413.60      395.80     37.30 o 
   5  16   4      118.23      115.51     25.25 o 
  -6  17   4      520.96      467.03     40.87 o 
  -5  17   4       72.13       33.43     16.82 o 
  -4  17   4      191.42      279.40     32.56 o 
  -3  17   4       41.89       46.76     16.97 o 
  -2  17   4      147.03      145.19     44.52 o 
  -1  17   4      179.56      106.48     36.12 o 
   0  17   4       28.31       63.81     24.38 o 
   1  17   4      141.73      122.72     26.69 o 
   2  17   4      262.15      252.20     35.70 o 
   3  17   4       16.61       32.96     24.55 o 
 -16   0   5     5884.42     5982.65    189.15 o 
 -14   0   5      134.71      129.10     24.47 o 
 -12   0   5    20897.36    23190.44    304.53 o 
 -10   0   5     2477.16     2453.16     43.17 o 
  -8   0   5       74.51      106.23     19.98 o 
  -6   0   5      335.06      352.07     20.76 o 
  -4   0   5       21.45       45.08     14.41 o 
  -2   0   5    12590.99    13059.62     88.89 o 
   0   0   5     1261.70     1354.15     26.54 o 
   2   0   5     3784.59     4370.55    123.50 o 
   4   0   5        7.17       24.76     19.69 o 
   6   0   5       24.06       40.43     15.36 o 
   8   0   5        6.20       18.86     30.09 o 
  10   0   5     5452.89     5674.59     76.88 o 
  12   0   5      301.37      326.83     30.91 o 
  14   0   5      148.60      206.18     66.74 o 
 -17   1   5      234.65      172.01     45.40 o 
 -16   1   5       11.00       39.55     23.77 o 
 -15   1   5      859.37      799.31     27.47 o 
 -14   1   5     1654.36     1578.62     31.37 o 
 -13   1   5       13.54       38.88     16.11 o 
 -12   1   5     1472.14     1571.24     31.68 o 
 -11   1   5        0.09       38.15     20.05 o 
 -10   1   5     1205.15     1178.20     24.68 o 
  -9   1   5      849.67      792.15     26.87 o 
  -8   1   5      897.78      856.14     26.34 o 
  -7   1   5      632.50      689.73     18.32 o 
  -6   1   5     4371.08     4435.18     32.75 o 
  -5   1   5     1694.72     1672.72     19.48 o 
  -4   1   5        3.75       18.01      8.81 o 
  -3   1   5     4167.00     4006.68     24.51 o 
  -2   1   5     1835.88     1608.88     15.38 o 
  -1   1   5     5914.35     6234.78     33.48 o 
   0   1   5     1231.45     1232.61     15.92 o 
   1   1   5     7807.81     7373.73     36.66 o 
   2   1   5     3057.44     3147.63     31.72 o 
   3   1   5     1370.09     1324.97     21.50 o 
   4   1   5     1781.93     1601.05     24.17 o 
   5   1   5     1142.53     1089.00     24.35 o 
   6   1   5     4262.99     4243.88     42.90 o 
   7   1   5      675.92      656.02     22.03 o 
   8   1   5      566.97      588.02     23.06 o 
   9   1   5      211.88      219.34     17.68 o 
  10   1   5       37.61       64.80     16.13 o 
  11   1   5      526.67      525.87     24.93 o 
  12   1   5     1314.85     1343.43     36.57 o 
  13   1   5       13.76       34.58     21.40 o 
  14   1   5       90.65       77.74     35.16 o 
 -17   2   5      264.27      271.66     28.25 o 
 -16   2   5      109.23      104.04     20.70 o 
 -15   2   5        4.51       47.49     20.55 o 
 -14   2   5        3.01       64.99     19.10 o 
 -13   2   5       20.99       37.07     13.55 o 
 -12   2   5      333.60      326.26     19.00 o 
 -11   2   5      162.28      168.60     15.88 o 
 -10   2   5      127.17      126.18     13.30 o 
  -9   2   5     2577.86     2616.92     31.49 o 
  -8   2   5     1672.49     1644.19     32.72 o 
  -7   2   5     6881.33     7031.72     60.24 o 
  -6   2   5     1914.32     1835.17     22.99 o 
  -5   2   5     7674.52     7688.72     32.17 o 
  -4   2   5      648.58      586.53     11.63 o 
  -3   2   5    13188.78    12929.97     64.18 o 
  -2   2   5      159.51      169.55      7.96 o 
  -1   2   5      682.64      720.10     12.60 o 
   0   2   5     3578.65     3741.89     25.49 o 
   1   2   5      616.47      549.18     13.55 o 
   2   2   5      524.55      433.16     13.81 o 
   3   2   5     1636.81     1677.72     23.01 o 
   4   2   5     5716.21     6064.46     43.96 o 
   5   2   5      417.29      416.47     17.53 o 
   6   2   5     1854.25     1778.73     28.00 o 
   7   2   5       21.41       17.76     10.93 o 
   8   2   5        8.29       55.25     20.42 o 
   9   2   5     1052.61     1065.26     28.22 o 
  10   2   5     1074.74     1097.90     29.51 o 
  11   2   5      389.27      401.48     28.79 o 
  12   2   5       35.28       20.51     29.21 o 
  13   2   5      697.45      635.36     36.67 o 
 -17   3   5      246.60      187.49     28.28 o 
 -16   3   5      236.00      240.63     28.92 o 
 -15   3   5      636.81      619.47     36.45 o 
 -14   3   5      620.80      578.36     32.38 o 
 -13   3   5        4.31       42.90     15.85 o 
 -12   3   5       63.25       58.00     10.82 o 
 -11   3   5      274.90      276.97     18.85 o 
 -10   3   5      242.76      250.23     14.66 o 
  -9   3   5     4884.95     4920.25     47.24 o 
  -8   3   5       39.06       46.80      9.38 o 
  -7   3   5      227.98      216.13     11.35 o 
  -6   3   5       29.09       25.98      6.13 o 
  -5   3   5     4764.85     4624.43     30.96 o 
  -4   3   5      374.04      332.14      9.49 o 
  -3   3   5     1956.07     1889.45     16.00 o 
  -2   3   5      530.66      496.16     10.32 o 
  -1   3   5     2494.15     2363.06     23.05 o 
   0   3   5      169.13       98.90      9.37 o 
   1   3   5     7891.96     8049.55     41.41 o 
   3   3   5     5042.56     5082.27     38.43 o 
   4   3   5      374.24      464.58     26.11 o 
   5   3   5       37.31       47.51     10.08 o 
   6   3   5     1192.03     1103.92     29.83 o 
   7   3   5     2569.47     2529.58     33.32 o 
   8   3   5     2261.70     2147.11     32.11 o 
   9   3   5      266.33      232.10     16.75 o 
  10   3   5      160.41      172.23     16.78 o 
  11   3   5      426.86      410.39     30.16 o 
  12   3   5        6.35       58.58     28.02 o 
  13   3   5       26.70       75.82     24.74 o 
 -16   4   5        0.07        9.36     26.34 o 
 -15   4   5      372.43      381.91     31.85 o 
 -14   4   5       64.19       88.09     20.52 o 
 -13   4   5      320.60      342.95     28.93 o 
 -12   4   5       71.41       65.15     15.62 o 
 -11   4   5       25.11       47.06     11.14 o 
 -10   4   5      732.40      667.14     23.79 o 
  -9   4   5        5.93       16.24     14.64 o 
  -8   4   5     2055.56     2156.25     22.64 o 
  -7   4   5     2098.53     2135.94     20.77 o 
  -6   4   5     1152.29     1121.93     15.86 o 
  -5   4   5     1855.26     1833.89     17.41 o 
  -4   4   5      352.17      393.36     10.07 o 
  -3   4   5    12551.14    12775.64     68.15 o 
  -2   4   5      336.55      428.64     17.02 o 
  -1   4   5        6.77       26.41     13.81 o 
   0   4   5      214.99      228.55      7.78 o 
   1   4   5    11806.69    12400.89     73.40 o 
   2   4   5     5191.35     5615.60     40.12 o 
   3   4   5      552.75      564.51     14.92 o 
   4   4   5      436.45      445.26     16.71 o 
   5   4   5     1311.96     1143.74     21.92 o 
   6   4   5      839.84      765.34     21.18 o 
   7   4   5      186.16      203.80     15.74 o 
   8   4   5      183.06      180.45     15.11 o 
   9   4   5      512.34      458.38     20.79 o 
  10   4   5       83.91       80.32     16.08 o 
  11   4   5      562.70      586.76     36.96 o 
  12   4   5       13.97       63.39     23.38 o 
  13   4   5       99.62      109.07     23.18 o 
 -16   5   5      383.43      456.07     36.03 o 
 -15   5   5      253.92      222.74     29.45 o 
 -14   5   5        0.05       50.86     27.76 o 
 -13   5   5      519.13      517.20     32.12 o 
 -12   5   5     1560.38     1577.43     45.58 o 
 -11   5   5      622.69      606.66     18.14 o 
 -10   5   5       18.57       29.19     16.02 o 
  -9   5   5     3598.52     3737.55     44.10 o 
  -8   5   5      273.88      248.50     10.54 o 
  -7   5   5      323.65      332.77     12.24 o 
  -6   5   5      786.45      838.63     14.14 o 
  -5   5   5     2317.78     2322.44     26.55 o 
  -4   5   5       57.56       75.98      6.82 o 
  -3   5   5     1039.00     1048.21     19.03 o 
  -2   5   5     6940.74     6955.03     48.33 o 
  -1   5   5    35567.61    38196.00    203.12 o 
   0   5   5      127.69      208.37     15.55 o 
   1   5   5      566.25      467.73     10.49 o 
   2   5   5     2725.90     2632.55     25.38 o 
   3   5   5     2034.37     1972.78     23.42 o 
   4   5   5     1261.29     1251.83     21.61 o 
   5   5   5      913.68      854.57     21.04 o 
   6   5   5     1521.03     1622.09     40.44 o 
   7   5   5     2301.28     2171.77     30.41 o 
   8   5   5        1.43       17.03     16.46 o 
   9   5   5      495.68      517.65     26.04 o 
  10   5   5       26.40       71.31     25.99 o 
  11   5   5      212.31      216.05     26.33 o 
  12   5   5       24.42       32.15     29.33 o 
  13   5   5       27.32       45.51     22.56 o 
 -16   6   5      292.84      251.44     29.39 o 
 -15   6   5      385.85      440.68     46.31 o 
 -14   6   5      103.53       80.07     30.60 o 
 -13   6   5       70.94       88.33     20.14 o 
 -12   6   5      405.73      357.96     29.97 o 
 -11   6   5      144.24      173.15     22.76 o 
 -10   6   5      380.78      378.22     17.75 o 
  -9   6   5      195.68      180.73      8.47 o 
  -8   6   5        2.92       25.07     13.68 o 
  -7   6   5    14099.19    14431.45     65.25 o 
  -6   6   5       50.41       95.79      9.27 o 
  -5   6   5      415.23      394.78     10.51 o 
  -4   6   5     5796.71     5974.04     36.52 o 
  -3   6   5       41.62       52.36      9.92 o 
  -2   6   5     1733.71     1763.82     27.56 o 
  -1   6   5       58.13       35.51     10.52 o 
   0   6   5      292.99      328.88     16.51 o 
   1   6   5     7625.99     7597.38     56.22 o 
   2   6   5      346.49      317.04     11.61 o 
   3   6   5       58.85       77.52      9.09 o 
   4   6   5      275.02      258.61     15.09 o 
   5   6   5     4115.24     4089.67     36.17 o 
   6   6   5       63.40       65.36     10.07 o 
   7   6   5     1076.51     1020.82     24.93 o 
   8   6   5        2.54       33.51     11.41 o 
   9   6   5      219.83      196.01     25.53 o 
  10   6   5      112.64      140.42     22.68 o 
  11   6   5      303.60      348.72     42.58 o 
  12   6   5       27.53       70.60     32.60 o 
  13   6   5      140.11      110.14     21.86 o 
 -15   7   5       36.69       74.63     20.58 o 
 -14   7   5       32.01       71.59     20.34 o 
 -13   7   5      189.28      189.62     26.46 o 
 -12   7   5      502.22      460.41     33.10 o 
 -11   7   5       65.48       87.18     20.66 o 
 -10   7   5       33.34       67.53     24.33 o 
  -9   7   5       32.95       43.89      8.99 o 
  -8   7   5       72.68       71.69      6.53 o 
  -7   7   5      272.98      298.90     11.50 o 
  -6   7   5     3678.68     3540.07     28.61 o 
  -5   7   5     2557.68     2608.37     21.60 o 
  -4   7   5     1450.16     1429.00     21.86 o 
  -3   7   5     2191.78     2222.39     24.38 o 
  -2   7   5       84.98       89.01     12.96 o 
  -1   7   5     4213.53     4055.91     37.47 o 
   0   7   5      461.52      422.44     18.64 o 
   1   7   5     1695.12     1796.81     27.41 o 
   2   7   5     8789.25     8753.20     67.76 o 
   3   7   5     2661.27     2689.05     26.92 o 
   4   7   5     2223.31     2100.47     26.19 o 
   5   7   5      492.99      490.68     17.37 o 
   6   7   5     1597.73     1599.28     25.08 o 
   7   7   5      494.48      458.61     17.57 o 
   8   7   5     1252.99     1247.00     47.69 o 
   9   7   5       62.79       48.27     15.84 o 
  10   7   5      383.55      360.90     31.46 o 
  11   7   5      274.83      287.61     31.97 o 
  12   7   5       54.84       68.30     21.12 o 
 -15   8   5       52.10       82.63     29.67 o 
 -14   8   5      204.58      237.82     27.28 o 
 -13   8   5      151.24      156.93     25.84 o 
 -12   8   5      407.11      416.27     31.28 o 
 -11   8   5      749.06      755.88     34.58 o 
 -10   8   5      651.05      566.92     28.84 o 
  -9   8   5       16.72       52.91     22.64 o 
  -8   8   5     2877.22     2804.43     46.15 o 
  -7   8   5      605.43      578.97     11.99 o 
  -6   8   5     2658.24     2791.15     37.10 o 
  -5   8   5        8.43       40.36      8.56 o 
  -4   8   5     1117.97     1082.97     25.53 o 
  -3   8   5     1199.14     1200.06     15.98 o 
  -2   8   5      995.17     1005.56     24.57 o 
  -1   8   5       30.05       33.80     14.24 o 
   0   8   5     3171.88     3133.51     36.14 o 
   1   8   5       42.24       55.98      7.93 o 
   2   8   5     2987.17     3017.78     28.52 o 
   3   8   5       99.24      125.65     10.43 o 
   4   8   5     1400.94     1377.74     24.26 o 
   5   8   5     1003.93      969.43     22.03 o 
   6   8   5     5169.15     5224.97     51.55 o 
   7   8   5        7.89       27.43     26.04 o 
   8   8   5       13.20       63.08     23.28 o 
   9   8   5      948.89      932.34     58.89 o 
  10   8   5      215.26      193.08     26.51 o 
  11   8   5      460.22      434.17     34.34 o 
  12   8   5       19.74       44.65     30.72 o 
 -15   9   5        4.80       69.63     36.01 o 
 -14   9   5     1535.64     1542.10     78.25 o 
 -13   9   5        9.04       68.02     28.84 o 
 -12   9   5       76.27       88.18     25.67 o 
 -11   9   5        0.12       55.81     28.30 o 
 -10   9   5      845.51      821.19     35.57 o 
  -9   9   5       40.00       47.16     18.34 o 
  -8   9   5     1664.40     1677.60     29.55 o 
  -7   9   5       15.49       23.46      7.37 o 
  -6   9   5     2798.42     2841.94     25.21 o 
  -5   9   5      824.85      872.69     19.27 o 
  -4   9   5     1366.25     1377.55     17.28 o 
  -3   9   5      112.60      122.55     12.41 o 
  -2   9   5     1063.69     1052.06     25.01 o 
  -1   9   5      428.76      457.60     22.35 o 
   0   9   5     5659.17     5718.35     50.54 o 
   1   9   5      388.86      340.08     13.04 o 
   2   9   5     2605.70     2517.03     27.21 o 
   3   9   5      425.11      410.27     13.56 o 
   4   9   5      140.64      114.82     12.33 o 
   5   9   5     1443.70     1421.18     24.29 o 
   6   9   5      293.21      308.88     28.22 o 
   7   9   5      464.91      468.00     29.72 o 
   8   9   5        8.71       78.28     22.90 o 
   9   9   5       19.47       76.95     29.81 o 
  10   9   5       11.13       42.36     25.81 o 
  11   9   5       90.83      101.01     22.92 o 
 -14  10   5      246.01      258.12     28.36 o 
 -13  10   5       18.36       37.86     25.16 o 
 -12  10   5      856.91      768.59     54.31 o 
 -11  10   5        0.79       76.30     30.34 o 
 -10  10   5     1006.05      963.36     36.82 o 
  -9  10   5        0.84       44.16     27.31 o 
  -8  10   5     4134.62     4197.81     55.68 o 
  -7  10   5     1680.83     1578.19     27.83 o 
  -6  10   5      881.54      850.27     18.95 o 
  -5  10   5      182.11      124.11     10.53 o 
  -4  10   5     1603.39     1628.49     23.47 o 
  -3  10   5      149.01      141.49     10.89 o 
  -2  10   5     3172.29     3191.46     56.30 o 
  -1  10   5      240.92      230.61     26.64 o 
   0  10   5      569.68      566.09     17.38 o 
   1  10   5     2096.68     1995.28     35.89 o 
   2  10   5     2480.97     2575.19     41.91 o 
   3  10   5     2642.21     2691.69     46.91 o 
   4  10   5      165.58      165.99     13.91 o 
   5  10   5       65.10       42.89     12.96 o 
   6  10   5      398.12      393.98     27.40 o 
   7  10   5      172.30      130.77     21.27 o 
   8  10   5       59.69       76.42     21.10 o 
   9  10   5       12.05       39.11     18.77 o 
  10  10   5      360.42      347.68     30.15 o 
  11  10   5       97.32       80.97     24.67 o 
 -13  11   5      396.91      394.27     36.97 o 
 -12  11   5      127.60      145.80     25.40 o 
 -11  11   5      326.47      306.87     28.00 o 
 -10  11   5     1174.55     1240.71     39.58 o 
  -9  11   5      400.81      438.86     39.51 o 
  -8  11   5        8.66       47.24     24.15 o 
  -7  11   5     1692.29     1674.08     39.79 o 
  -6  11   5        3.21       53.06     16.50 o 
  -5  11   5      442.35      495.61     17.91 o 
  -4  11   5      102.67       85.45     11.67 o 
  -3  11   5     4473.59     4607.88     59.42 o 
  -2  11   5     1047.54     1057.87     18.14 o 
  -1  11   5      142.15      139.15     17.10 o 
   0  11   5      388.08      370.72     20.34 o 
   1  11   5     1757.92     1706.28     51.32 o 
   2  11   5      281.45      319.42     20.79 o 
   3  11   5     2188.13     2202.07     48.66 o 
   4  11   5      188.06      154.41     18.65 o 
   5  11   5        5.64       50.28     18.58 o 
   6  11   5      237.90      182.03     27.26 o 
   7  11   5       20.73       39.93     22.32 o 
   8  11   5     1475.26     1477.53     69.17 o 
   9  11   5      134.46      128.23     36.28 o 
  10  11   5       37.66       71.89     37.43 o 
 -13  12   5        7.05       52.61     34.52 o 
 -12  12   5      105.33       75.41     27.62 o 
 -11  12   5     1430.43     1310.61     54.99 o 
 -10  12   5      160.72      151.06     29.08 o 
  -9  12   5       64.51       51.77     26.54 o 
  -8  12   5      969.72      921.59     44.98 o 
  -7  12   5      948.68      962.36     43.25 o 
  -6  12   5      383.66      348.33     32.59 o 
  -5  12   5     1595.96     1406.46     38.63 o 
  -4  12   5     1219.82     1235.91     28.36 o 
  -3  12   5      144.72      116.31     12.97 o 
  -2  12   5       26.17       75.62     19.54 o 
  -1  12   5       36.96       32.08     10.26 o 
   0  12   5      554.59      497.78     23.22 o 
   1  12   5      471.01      444.78     22.49 o 
   2  12   5     1148.23     1227.04     30.10 o 
   3  12   5       60.47       63.29     20.40 o 
   4  12   5       45.92       86.33     23.85 o 
   5  12   5     2304.13     2534.53     66.86 o 
   6  12   5       13.70       69.18     27.34 o 
   7  12   5       41.45       49.30     25.26 o 
   8  12   5       24.44       77.97     35.03 o 
   9  12   5      315.39      317.97     39.42 o 
 -12  13   5      232.93      261.58     36.60 o 
 -11  13   5      357.98      347.33     40.26 o 
 -10  13   5       93.55       74.85     28.64 o 
  -9  13   5       86.44       82.74     24.40 o 
  -8  13   5       15.05       41.78     29.31 o 
  -7  13   5       59.69       51.84     20.00 o 
  -6  13   5      339.54      314.35     31.96 o 
  -5  13   5      664.96      646.88     39.42 o 
  -4  13   5        3.84       34.91     15.08 o 
  -3  13   5       73.52       99.05     15.14 o 
  -2  13   5        9.25       46.36     20.54 o 
  -1  13   5     3609.11     3785.47     46.27 o 
   0  13   5      137.05      119.30     15.42 o 
   1  13   5       81.72       80.39     15.14 o 
   2  13   5      338.42      358.39     25.81 o 
   3  13   5     1797.26     1736.53     50.22 o 
   4  13   5       64.75       73.63     20.89 o 
   5  13   5       69.53       54.12     26.70 o 
   6  13   5      138.30      151.41     30.76 o 
   7  13   5      710.32      661.63     45.54 o 
   8  13   5      311.57      281.68     38.57 o 
 -11  14   5     1005.84     1111.30     57.29 o 
 -10  14   5       31.28       49.91     29.07 o 
  -9  14   5        0.49       13.90     28.73 o 
  -8  14   5      165.65      168.81     30.40 o 
  -7  14   5      120.43       88.51     23.43 o 
  -6  14   5       21.42       83.99     40.14 o 
  -5  14   5       57.64       62.00     21.99 o 
  -4  14   5      365.42      440.33     34.43 o 
  -3  14   5     2685.98     2690.11     41.16 o 
  -2  14   5        0.12       49.72     22.11 o 
  -1  14   5       19.15       38.99     15.97 o 
   0  14   5       26.94       35.25     15.40 o 
   1  14   5      548.98      522.46     27.29 o 
   2  14   5       46.38       82.33     20.48 o 
   3  14   5       86.67       65.74     20.90 o 
   4  14   5        0.10       38.16     34.51 o 
   5  14   5     2324.67     2277.04     62.66 o 
   6  14   5        3.21       52.01     29.28 o 
   7  14   5        9.29       64.75     36.38 o 
  -9  15   5      861.94      967.84     52.74 o 
  -8  15   5      121.10      145.15     28.09 o 
  -7  15   5       62.65       71.06     21.77 o 
  -6  15   5        0.54       53.48     36.40 o 
  -5  15   5     1193.44     1221.98     48.50 o 
  -4  15   5      245.67      299.27     33.76 o 
  -3  15   5        1.93       34.59     28.80 o 
  -2  15   5      609.72      669.92     27.28 o 
  -1  15   5      848.67      817.92     29.03 o 
   0  15   5       94.07      106.69     19.98 o 
   1  15   5      150.64      197.11     41.37 o 
   2  15   5       21.39       41.41     21.98 o 
   3  15   5      799.10      759.51     43.79 o 
   4  15   5       22.39       19.36     20.45 o 
   5  15   5       72.36       69.00     23.35 o 
   6  15   5        2.76       19.89     26.49 o 
  -8  16   5      316.59      361.33     41.26 o 
  -7  16   5       47.80       11.89     27.87 o 
  -6  16   5      187.49      158.98     28.95 o 
  -5  16   5        3.86       48.86     30.09 o 
  -4  16   5      262.15      288.72     35.66 o 
  -3  16   5      483.14      480.84     38.14 o 
  -2  16   5       19.87       54.93     29.80 o 
  -1  16   5       64.81       86.69     21.04 o 
   0  16   5      315.47      297.34     33.87 o 
   1  16   5      109.83      171.64     31.25 o 
   2  16   5      797.52      768.64     44.77 o 
   3  16   5       66.89      100.55     35.12 o 
   4  16   5       82.88       84.66     23.18 o 
  -5  17   5      119.60      139.24     29.34 o 
  -4  17   5      112.84      164.23     27.96 o 
  -3  17   5      166.37      218.36     31.18 o 
  -2  17   5      242.50      248.18     58.01 o 
  -1  17   5       39.77       71.15     37.90 o 
   0  17   5      395.37      449.60     49.23 o 
   1  17   5        0.16       22.87     32.05 o 
   2  17   5        1.15        7.02     22.29 o 
 -16   0   6    12101.84    12394.45    260.67 o 
 -14   0   6      899.87      858.16     39.52 o 
 -12   0   6      248.35      262.54     26.40 o 
 -10   0   6     1010.84     1018.78     44.87 o 
  -8   0   6     1159.01     1142.46     32.08 o 
  -6   0   6     9868.96     9742.07     75.07 o 
  -4   0   6       13.46       42.40     23.04 o 
  -2   0   6      213.32      146.60     13.60 o 
   0   0   6     5929.40     5952.25     99.58 o 
   2   0   6      493.49      487.08     36.35 o 
   4   0   6        1.49       40.20     15.78 o 
   6   0   6    13153.77    13529.80    132.58 o 
   8   0   6        0.41       -6.52     29.34 o 
  10   0   6      506.96      482.53     35.39 o 
  12   0   6      362.21      338.18     39.60 o 
 -17   1   6       32.69      114.63     45.87 o 
 -16   1   6      447.31      425.70     44.76 o 
 -15   1   6      163.99      108.32     13.86 o 
 -14   1   6      878.41      883.30     30.62 o 
 -13   1   6        5.77       46.41     18.91 o 
 -12   1   6      820.34      826.08     25.09 o 
 -11   1   6      149.10      124.02     14.35 o 
 -10   1   6     3237.60     3276.10     37.58 o 
  -9   1   6     3806.69     3809.15     37.84 o 
  -8   1   6      262.42      254.38     15.84 o 
  -7   1   6     4345.48     4383.47     37.83 o 
  -6   1   6     1206.66     1061.94     19.95 o 
  -5   1   6     5455.95     5710.94     52.92 o 
  -4   1   6      613.01      566.00     14.40 o 
  -3   1   6     7668.07     7243.59     39.04 o 
  -2   1   6     1605.85     1654.76     17.81 o 
  -1   1   6     1628.00     1548.36     19.23 o 
   0   1   6      127.60       83.31      9.24 o 
   1   1   6     2323.01     2431.16     23.04 o 
   2   1   6     6935.29     7105.21     50.17 o 
   3   1   6      774.42      837.51     19.99 o 
   4   1   6     3221.33     2944.77     55.90 o 
   5   1   6       39.08       46.83     11.35 o 
   6   1   6      189.31      154.06     15.40 o 
   7   1   6     1158.95     1120.98     26.90 o 
   8   1   6      924.53      907.36     26.91 o 
   9   1   6       60.77       67.70     12.48 o 
  10   1   6      122.84      136.17     17.98 o 
  11   1   6      187.45      155.62     18.74 o 
  12   1   6     1518.08     1532.91     41.18 o 
  13   1   6       19.60       57.75     25.38 o 
 -17   2   6       80.37       54.91     22.54 o 
 -16   2   6       82.81      118.69     22.42 o 
 -15   2   6        4.23       30.87     22.90 o 
 -14   2   6       35.20       54.87     14.22 o 
 -13   2   6     1116.14     1208.67     30.58 o 
 -12   2   6      815.79      769.25     23.78 o 
 -11   2   6      559.01      572.26     21.11 o 
 -10   2   6      693.10      682.89     21.84 o 
  -9   2   6     1936.02     1915.99     28.88 o 
  -8   2   6     1199.78     1094.16     22.72 o 
  -7   2   6     5309.01     5216.82     42.21 o 
  -6   2   6      966.32      977.10     20.45 o 
  -5   2   6     4057.15     4077.71     41.65 o 
  -4   2   6      666.92      699.48     14.58 o 
  -3   2   6     4746.84     4546.00     29.27 o 
  -2   2   6      791.06      682.05     14.70 o 
  -1   2   6      464.29      489.32     12.37 o 
   0   2   6    18379.18    20123.91     78.96 o 
   1   2   6      267.34      273.58     12.18 o 
   2   2   6     3228.13     3239.04     31.61 o 
   3   2   6      826.57      863.52     20.04 o 
   4   2   6        0.83       20.49     14.57 o 
   5   2   6     3937.59     3790.50     40.39 o 
   6   2   6     2381.46     2361.66     32.67 o 
   7   2   6      913.27      889.96     25.49 o 
   8   2   6       15.44       41.24     13.27 o 
   9   2   6      496.39      516.72     24.24 o 
  10   2   6     2731.24     2692.77     41.08 o 
  11   2   6      161.88      169.52     21.96 o 
  12   2   6      123.78      143.15     41.28 o 
  13   2   6     2928.72     2918.98     63.19 o 
 -17   3   6       34.68       78.35     21.66 o 
 -16   3   6        0.69       15.76     20.99 o 
 -15   3   6        0.26       36.73     23.68 o 
 -14   3   6      306.31      321.49     27.66 o 
 -13   3   6      461.01      430.16     20.66 o 
 -12   3   6       11.27       40.15     17.92 o 
 -11   3   6        0.13       35.72     12.08 o 
 -10   3   6       63.16       47.96     10.76 o 
  -9   3   6     7419.50     7569.52     77.73 o 
  -8   3   6      205.87      165.61     13.96 o 
  -7   3   6     2172.72     2177.54     27.42 o 
  -6   3   6        1.68       29.79     13.82 o 
  -5   3   6      307.62      283.99     12.13 o 
  -4   3   6      804.23      775.48     15.08 o 
  -3   3   6     4424.59     4519.28     26.96 o 
  -2   3   6    22461.02    24299.53    117.39 o 
  -1   3   6     7136.06     7429.58     44.85 o 
   0   3   6       36.20       88.95      8.94 o 
   1   3   6        0.76       21.98     15.77 o 
   2   3   6       82.31       43.97      7.28 o 
   3   3   6     5065.24     4999.67     53.70 o 
   4   3   6     1512.10     1524.21     28.94 o 
   5   3   6      881.36      817.00     22.52 o 
   6   3   6      229.02      213.61     17.65 o 
   7   3   6     1331.41     1272.64     27.93 o 
   8   3   6      327.45      290.14     21.29 o 
   9   3   6       26.04       56.50     17.00 o 
  10   3   6      113.71      102.37     14.16 o 
  11   3   6        2.04       24.05     27.06 o 
  12   3   6      272.26      270.96     46.44 o 
  13   3   6      216.55      290.73     32.64 o 
 -16   4   6      164.89      153.03     25.66 o 
 -15   4   6       66.71       96.84     20.33 o 
 -14   4   6      251.98      257.50     28.11 o 
 -13   4   6       37.40       44.48     19.64 o 
 -12   4   6     1016.66     1041.09     25.26 o 
 -11   4   6     1453.55     1491.57     28.38 o 
 -10   4   6       82.73      115.97     12.44 o 
  -9   4   6      486.12      465.76     18.39 o 
  -8   4   6        5.60       28.91     10.26 o 
  -7   4   6     5643.44     5793.20     48.19 o 
  -6   4   6      337.71      352.24     15.62 o 
  -5   4   6       17.46       23.31     10.39 o 
  -4   4   6      248.01      193.46      9.80 o 
  -3   4   6    20759.87    22188.51    148.37 o 
  -2   4   6     3808.03     4373.72     26.16 o 
  -1   4   6     1434.11     1464.89     25.22 o 
   0   4   6     1214.77     1155.30     14.73 o 
   1   4   6     4072.74     3685.16     27.07 o 
   2   4   6      606.25      415.78     13.43 o 
   3   4   6      497.01      577.19     18.48 o 
   4   4   6      511.80      519.19     18.76 o 
   5   4   6     1200.92     1171.04     24.26 o 
   6   4   6      372.22      364.34     18.21 o 
   7   4   6     1492.35     1497.30     28.63 o 
   8   4   6       16.07       33.99     13.80 o 
   9   4   6      657.98      628.49     23.88 o 
  10   4   6       67.18       73.46     17.89 o 
  11   4   6       42.12       67.00     25.11 o 
  12   4   6       79.10       75.19     23.32 o 
  13   4   6      148.95      169.99     32.52 o 
 -16   5   6      170.22      175.65     25.85 o 
 -15   5   6       64.02       73.12     21.84 o 
 -14   5   6       12.09       50.99     27.46 o 
 -13   5   6     2005.52     2043.95     48.98 o 
 -12   5   6        7.01       59.52     21.57 o 
 -11   5   6      440.74      411.51     17.85 o 
 -10   5   6      307.88      280.73     15.96 o 
  -9   5   6      643.30      673.09     20.99 o 
  -8   5   6        3.62       37.14     14.57 o 
  -7   5   6     2222.32     2287.05     31.36 o 
  -6   5   6     4663.95     4635.24     46.50 o 
  -5   5   6    25627.14    26508.76    166.90 o 
  -4   5   6      416.26      534.62     12.71 o 
  -3   5   6     2355.19     2343.74     46.13 o 
  -2   5   6      807.74      691.87     23.24 o 
  -1   5   6     5157.18     5271.41     56.79 o 
   0   5   6       64.34       74.10      5.58 o 
   1   5   6     5195.54     5128.56     36.56 o 
   2   5   6     1326.87     1483.14     20.39 o 
   3   5   6     4293.88     4076.65     35.78 o 
   4   5   6     2136.58     2097.15     29.04 o 
   5   5   6      122.61      125.19     13.73 o 
   6   5   6      201.24      209.15     15.37 o 
   7   5   6      594.17      568.04     21.02 o 
   8   5   6      653.62      663.46     22.96 o 
   9   5   6      343.96      374.99     27.23 o 
  10   5   6      135.91      160.07     29.90 o 
  11   5   6      307.69      336.26     36.42 o 
  12   5   6       23.62        4.73     27.28 o 
 -16   6   6      196.76      181.03     29.89 o 
 -15   6   6       57.81       79.55     21.24 o 
 -14   6   6       29.32       29.96     22.66 o 
 -13   6   6      280.02      261.80     29.48 o 
 -12   6   6       91.50       78.90     21.65 o 
 -11   6   6     3708.71     3854.27     97.91 o 
 -10   6   6       24.90       49.69     10.48 o 
  -9   6   6      203.41      197.26     11.74 o 
  -8   6   6     1727.76     1639.76     21.79 o 
  -7   6   6       48.53       35.54      8.00 o 
  -6   6   6     2046.65     2096.13     28.82 o 
  -5   6   6      202.02      204.35     10.71 o 
  -4   6   6       62.89       77.43      8.77 o 
  -3   6   6     3588.36     3470.49     35.69 o 
  -2   6   6     1437.27     1311.57     25.51 o 
  -1   6   6       68.98       65.05     12.21 o 
   0   6   6     1248.65     1132.36     28.38 o 
   1   6   6     3813.68     3800.63     24.93 o 
   2   6   6      479.55      478.31     13.38 o 
   3   6   6     1246.27     1178.45     19.63 o 
   4   6   6        1.15       48.62     16.30 o 
   5   6   6      164.37      158.74     14.73 o 
   6   6   6      324.85      347.68     18.29 o 
   7   6   6      217.54      210.01     15.98 o 
   8   6   6       45.72       48.87     17.27 o 
   9   6   6      660.82      629.62     35.68 o 
  10   6   6      614.47      578.82     40.75 o 
  11   6   6      113.59      118.28     25.13 o 
  12   6   6      211.19      220.44     29.61 o 
 -15   7   6        0.41       45.10     24.84 o 
 -14   7   6       44.98       56.21     18.18 o 
 -13   7   6      240.24      237.09     25.92 o 
 -12   7   6       99.85       90.53     20.35 o 
 -11   7   6       51.30       38.49     16.98 o 
 -10   7   6      562.79      557.51     21.77 o 
  -9   7   6        2.33       38.83     16.49 o 
  -8   7   6      594.33      562.11     14.86 o 
  -7   7   6     2383.02     2403.71     31.89 o 
  -6   7   6      654.75      599.23     15.11 o 
  -5   7   6     5762.46     5680.09     41.72 o 
  -4   7   6     1297.75     1264.12     24.24 o 
  -3   7   6      467.23      519.44     21.01 o 
  -2   7   6     4471.80     4436.29     42.85 o 
  -1   7   6     3080.56     3100.97     36.85 o 
   0   7   6     2505.41     2436.74     33.36 o 
   1   7   6      430.40      428.33     12.40 o 
   2   7   6      520.19      530.11     21.74 o 
   3   7   6      542.99      526.16     15.70 o 
   4   7   6     2897.63     2976.91     33.14 o 
   5   7   6       34.69       53.46     11.29 o 
   6   7   6       74.81       64.80     10.91 o 
   7   7   6      547.17      526.86     24.25 o 
   8   7   6      102.12      150.18     48.74 o 
   9   7   6      650.30      637.73     37.12 o 
  10   7   6       33.08       59.71     23.34 o 
  11   7   6      819.11      881.38     42.39 o 
  12   7   6     1155.31     1135.46     48.10 o 
 -15   8   6       27.20       52.05     22.81 o 
 -14   8   6      343.39      335.95     31.79 o 
 -13   8   6        0.12       47.56     28.96 o 
 -12   8   6     1427.89     1481.83     51.18 o 
 -11   8   6      138.36      123.23     20.39 o 
 -10   8   6      790.35      813.25     33.32 o 
  -9   8   6       28.94       28.70      7.37 o 
  -8   8   6      392.02      359.50     18.44 o 
  -7   8   6      354.08      341.35     13.06 o 
  -6   8   6     1022.56      989.05     17.63 o 
  -5   8   6      247.97      227.60     11.19 o 
  -4   8   6     3702.30     3722.24     40.03 o 
  -3   8   6        2.46       53.57     16.45 o 
  -2   8   6     1034.79     1010.29     26.26 o 
  -1   8   6       93.33       97.13     14.67 o 
   0   8   6      658.66      638.97     23.49 o 
   1   8   6        1.70       26.84     11.82 o 
   2   8   6     8370.70     8420.26     43.98 o 
   3   8   6       30.14       45.09     10.00 o 
   4   8   6        7.98       30.57     12.14 o 
   5   8   6     1746.18     1703.55     27.14 o 
   6   8   6      260.02      260.48     18.43 o 
   7   8   6      949.42      964.33     44.12 o 
   8   8   6       53.26      107.52     26.56 o 
   9   8   6       83.21       72.68     19.06 o 
  10   8   6      956.32      960.78     45.21 o 
  11   8   6        5.03       49.11     25.34 o 
 -15   9   6       11.24       44.56     24.36 o 
 -14   9   6      494.32      466.42     36.15 o 
 -13   9   6      202.93      233.80     28.51 o 
 -12   9   6      748.30      834.06     36.71 o 
 -11   9   6       21.73       61.74     30.83 o 
 -10   9   6      517.36      617.12     33.12 o 
  -9   9   6      351.43      388.15     27.22 o 
  -8   9   6      450.07      427.85     15.06 o 
  -7   9   6      103.91      107.95     11.21 o 
  -6   9   6     1157.17     1095.58     18.61 o 
  -5   9   6      291.46      249.42     11.34 o 
  -4   9   6     6638.37     6758.29     63.21 o 
  -3   9   6     1426.47     1415.47     29.50 o 
  -2   9   6     2372.23     2193.57     34.07 o 
  -1   9   6       50.46       66.97     12.67 o 
   0   9   6      475.17      526.09     24.23 o 
   1   9   6      160.76      168.92     17.13 o 
   2   9   6      208.78      179.02     12.89 o 
   3   9   6      446.85      453.44     17.75 o 
   4   9   6     1110.69     1199.08     24.54 o 
   5   9   6      963.61      972.98     24.12 o 
   6   9   6        3.66       25.74     26.59 o 
   7   9   6       31.99       49.06     25.79 o 
   8   9   6     1371.46     1467.26     44.13 o 
   9   9   6      641.59      615.60     37.32 o 
  10   9   6      150.44      167.87     25.78 o 
  11   9   6        0.48       25.81     33.19 o 
 -14  10   6      263.90      308.79     37.77 o 
 -13  10   6        1.44       61.96     31.87 o 
 -12  10   6      939.55      998.69     44.57 o 
 -11  10   6      508.37      544.10     42.98 o 
 -10  10   6      493.59      478.27     42.84 o 
  -9  10   6       32.38       57.34     25.71 o 
  -8  10   6     2285.45     2380.08     46.76 o 
  -7  10   6       68.93       66.18     11.73 o 
  -6  10   6      660.51      689.46     18.86 o 
  -5  10   6     1042.72     1073.97     20.81 o 
  -4  10   6      551.96      528.59     16.71 o 
  -3  10   6     1722.55     1717.86     30.69 o 
  -2  10   6     3658.08     3747.36     52.22 o 
  -1  10   6      449.44      459.24     24.78 o 
   0  10   6      455.40      443.40     23.36 o 
   1  10   6       25.52       34.91     13.11 o 
   2  10   6      113.30      127.19     11.52 o 
   3  10   6     1520.91     1468.93     28.60 o 
   4  10   6       24.09       34.86     10.99 o 
   5  10   6       30.69       41.22     13.69 o 
   6  10   6      482.58      566.86     55.58 o 
   7  10   6      118.64      152.85     34.06 o 
   8  10   6      195.65      197.64     46.34 o 
   9  10   6       54.03       79.03     25.77 o 
  10  10   6      191.58      220.43     43.01 o 
 -13  11   6      405.51      415.87     45.21 o 
 -12  11   6        6.86       66.04     37.91 o 
 -11  11   6      168.03      118.33     25.17 o 
 -10  11   6      182.82      155.89     33.54 o 
  -9  11   6       83.05       43.04     20.33 o 
  -8  11   6        2.61       79.02     39.33 o 
  -7  11   6     5606.31     5831.98    114.04 o 
  -6  11   6       23.58       48.87     12.32 o 
  -5  11   6      284.36      272.86     20.74 o 
  -4  11   6       20.62       32.12     17.14 o 
  -3  11   6      337.43      315.68     19.14 o 
  -2  11   6      665.63      688.96     27.68 o 
  -1  11   6     2123.88     2176.91     38.02 o 
   0  11   6      251.89      231.60     20.11 o 
   1  11   6       22.65       33.75     11.83 o 
   2  11   6      271.07      228.36     18.67 o 
   3  11   6      292.12      313.69     20.96 o 
   4  11   6     1380.60     1545.59     52.99 o 
   5  11   6       64.37       84.03     34.81 o 
   6  11   6       64.82       58.79     26.50 o 
   7  11   6       11.18       31.37     26.72 o 
   8  11   6     1596.84     1398.03     94.94 o 
   9  11   6      653.52      687.69     50.66 o 
 -12  12   6      212.53      189.50     33.40 o 
 -11  12   6      549.13      590.43     45.24 o 
 -10  12   6       31.79       25.59     23.06 o 
  -9  12   6      473.24      483.14     42.76 o 
  -8  12   6     1567.12     1671.39    101.09 o 
  -7  12   6       10.71       45.21     26.46 o 
  -6  12   6      495.56      503.92     39.18 o 
  -5  12   6      213.85      241.71     18.46 o 
  -4  12   6      111.84       92.60     15.74 o 
  -3  12   6       45.15       55.52     13.72 o 
  -2  12   6     2024.08     2095.68     44.57 o 
  -1  12   6       79.12       89.52     14.51 o 
   0  12   6      665.65      692.28     26.60 o 
   1  12   6     1085.75     1105.98     30.22 o 
   2  12   6       61.40       60.44     13.21 o 
   3  12   6       94.22       95.46     24.12 o 
   4  12   6       50.14       72.27     25.11 o 
   5  12   6      653.17      650.01     41.52 o 
   6  12   6     1894.38     1870.93     63.27 o 
   7  12   6       58.32       59.13     34.77 o 
   8  12   6        1.27       48.45     37.07 o 
   9  12   6      254.82      174.81     31.96 o 
 -12  13   6        4.65       58.42     41.07 o 
 -11  13   6        5.29       18.29     38.48 o 
 -10  13   6      550.62      576.53     46.24 o 
  -9  13   6       38.65       90.71     27.30 o 
  -8  13   6       37.56       46.59     24.87 o 
  -7  13   6        4.65       84.93     56.07 o 
  -6  13   6        1.47       24.35     34.33 o 
  -5  13   6     2546.10     2548.53     86.37 o 
  -4  13   6        0.44       38.55     17.57 o 
  -3  13   6      619.72      611.93     26.48 o 
  -2  13   6      310.96      283.30     21.59 o 
  -1  13   6     1727.39     1722.92     42.93 o 
   0  13   6        0.80       21.72     19.21 o 
   1  13   6        3.01       39.93     22.17 o 
   2  13   6       56.64       55.44     20.15 o 
   3  13   6      855.79      859.26     44.12 o 
   4  13   6      717.43      828.97     49.05 o 
   5  13   6      677.18      698.44     44.14 o 
   6  13   6       95.90      112.11     25.69 o 
   7  13   6     1687.54     1678.44     64.68 o 
   8  13   6        9.73       25.45     40.04 o 
 -10  14   6      105.71       67.27     25.08 o 
  -9  14   6        8.98       49.34     34.89 o 
  -8  14   6      352.31      404.36     39.47 o 
  -7  14   6      953.33     1004.59     47.79 o 
  -6  14   6       58.94      139.67     26.82 o 
  -5  14   6      216.72      226.40     31.43 o 
  -4  14   6       64.47       54.93     15.19 o 
  -3  14   6      485.99      488.86     25.75 o 
  -2  14   6       13.12       55.06     18.86 o 
  -1  14   6       26.82       49.93     19.02 o 
   0  14   6       83.28       79.24     14.39 o 
   1  14   6     2432.46     2459.52     65.41 o 
   2  14   6        9.50       59.13     24.88 o 
   3  14   6       85.76      130.11     28.15 o 
   4  14   6       70.05       90.29     30.52 o 
   5  14   6     1222.15     1233.00     54.12 o 
   6  14   6       57.36       61.56     26.09 o 
   7  14   6      435.79      402.66     43.26 o 
  -9  15   6      775.80      800.18     50.60 o 
  -8  15   6      165.41      200.67     32.04 o 
  -7  15   6       12.69      128.22     38.15 o 
  -6  15   6      152.31      192.57     33.26 o 
  -5  15   6      654.32      602.99     42.90 o 
  -4  15   6      105.44      129.88     28.39 o 
  -3  15   6      110.74       89.12     32.84 o 
  -2  15   6      114.95       92.10     16.33 o 
  -1  15   6      493.60      519.67     26.74 o 
   0  15   6       38.30       48.33     24.50 o 
   1  15   6       81.64       80.72     24.51 o 
   2  15   6        1.09       17.59     29.26 o 
   3  15   6      784.77      792.37     47.34 o 
   4  15   6       34.96       78.62     28.54 o 
   5  15   6       72.41       72.95     22.19 o 
  -7  16   6      454.64      413.82     45.58 o 
  -6  16   6        4.98       53.91     35.61 o 
  -5  16   6      201.81      129.85     25.12 o 
  -4  16   6       97.65      107.13     30.76 o 
  -3  16   6      243.07      284.71     33.74 o 
  -2  16   6      873.81      863.01     42.75 o 
  -1  16   6       46.96       84.89     20.87 o 
   0  16   6      217.84      251.28     32.09 o 
   1  16   6      190.37      179.71     30.21 o 
   2  16   6       59.07       66.59     22.71 o 
   3  16   6        5.86       69.87     30.58 o 
  -4  17   6      114.05       88.96     21.43 o 
  -3  17   6       80.08       62.56     19.65 o 
  -2  17   6        1.12       -1.67     48.96 o 
  -1  17   6       78.42       47.71     34.78 o 
   0  17   6      236.16      230.50     30.66 o 
 -16   0   7     1354.99     1091.99     88.22 o 
 -14   0   7     1325.22     1236.20     45.24 o 
 -12   0   7      201.51      221.14     24.62 o 
 -10   0   7     2643.77     2680.63     50.60 o 
  -8   0   7      106.99      118.26     19.15 o 
  -6   0   7     1920.64     1917.32     36.97 o 
  -4   0   7     6101.42     6143.90    116.78 o 
  -2   0   7     1123.69     1386.96     31.50 o 
   0   0   7      116.25      114.37     17.30 o 
   2   0   7    11833.68    11737.69     92.07 o 
   4   0   7        0.19       30.29     24.28 o 
   6   0   7     1143.88     1033.21     35.89 o 
   8   0   7     1322.52     1304.28     44.20 o 
  10   0   7     2292.90     2286.30     67.25 o 
  12   0   7     1483.93     1313.29     89.94 o 
 -17   1   7       79.93       61.31     36.91 o 
 -16   1   7      673.33      642.36     35.77 o 
 -15   1   7        9.28       43.18     18.59 o 
 -14   1   7      971.77     1000.14     28.29 o 
 -13   1   7     1592.36     1614.25     33.14 o 
 -12   1   7      270.92      276.57     18.96 o 
 -11   1   7     1245.40     1280.07     28.22 o 
 -10   1   7       45.77       50.73     10.85 o 
  -9   1   7     1845.10     1777.00     29.52 o 
  -8   1   7      886.25      820.49     21.46 o 
  -7   1   7     3742.93     3826.71     36.39 o 
  -6   1   7      626.20      665.93     19.23 o 
  -5   1   7       24.32       30.92     13.36 o 
  -4   1   7      438.50      407.15     13.79 o 
  -3   1   7      157.72      171.15     11.98 o 
  -2   1   7      781.29      786.13     17.95 o 
  -1   1   7      886.02      872.44     18.82 o 
   0   1   7     7711.31     7341.92     62.45 o 
   1   1   7      302.88      239.01     15.27 o 
   2   1   7        1.36       40.70     17.22 o 
   3   1   7     1116.03     1107.31     24.13 o 
   4   1   7      957.99      898.05     22.33 o 
   5   1   7        3.19       31.17     19.41 o 
   6   1   7       17.38       35.94     14.06 o 
   7   1   7      812.10      762.66     25.52 o 
   8   1   7     3600.60     3456.49     42.23 o 
   9   1   7       32.40       82.55     19.11 o 
  10   1   7      116.11      104.91     16.18 o 
  11   1   7      291.73      293.19     22.75 o 
  12   1   7     1275.33     1216.01     45.78 o 
 -17   2   7      125.59      102.92     24.30 o 
 -16   2   7      228.54      257.83     30.36 o 
 -15   2   7       40.41       41.55     18.20 o 
 -14   2   7       69.42       70.52     11.97 o 
 -13   2   7       38.15       52.35     14.36 o 
 -12   2   7      716.69      667.51     23.23 o 
 -11   2   7      301.73      341.86     20.12 o 
 -10   2   7      727.94      714.69     23.11 o 
  -9   2   7     4513.15     4490.17     42.33 o 
  -8   2   7       38.88       41.17     10.22 o 
  -7   2   7     3572.59     3462.64     34.20 o 
  -6   2   7     1325.46     1229.63     23.03 o 
  -5   2   7      250.85      197.05     13.63 o 
  -4   2   7    12671.22    13396.99     87.51 o 
  -3   2   7     1230.46     1353.12     18.85 o 
  -2   2   7     1617.65     1589.58     27.82 o 
  -1   2   7     6772.35     6968.42     35.56 o 
   0   2   7      372.75      341.05     12.57 o 
   1   2   7     4680.10     4439.20     31.94 o 
   2   2   7     4229.74     4175.97     38.39 o 
   3   2   7      143.67      177.61     14.02 o 
   4   2   7      136.94      138.04     14.54 o 
   5   2   7       33.60       43.40     12.83 o 
   6   2   7     3614.81     3469.72     43.43 o 
   7   2   7       47.90       44.76     11.19 o 
   8   2   7      139.62      132.44     17.18 o 
   9   2   7     8551.25     8965.18     83.64 o 
  10   2   7     2963.50     2865.54     44.84 o 
  11   2   7       24.70       37.29     24.99 o 
  12   2   7      242.07      201.58     26.59 o 
 -17   3   7       31.50       42.41     23.05 o 
 -16   3   7        9.13       37.95     29.46 o 
 -15   3   7      204.00      227.31     40.09 o 
 -14   3   7       49.39       35.67     17.89 o 
 -13   3   7     3195.99     3377.38     45.08 o 
 -12   3   7      195.60      177.82     16.45 o 
 -11   3   7      269.62      279.63     18.23 o 
 -10   3   7      480.91      474.42     19.92 o 
  -9   3   7       11.24       51.65     12.93 o 
  -8   3   7      202.53      174.50     15.26 o 
  -7   3   7     2034.06     2105.75     40.96 o 
  -6   3   7     3856.73     3957.77     35.91 o 
  -5   3   7     2435.17     2512.93     24.21 o 
  -4   3   7       33.94       38.66      9.69 o 
  -3   3   7     2516.45     2560.43     32.18 o 
  -2   3   7     3980.94     4338.23     32.12 o 
  -1   3   7     5995.09     5706.08     46.39 o 
   0   3   7      239.39      174.20     10.52 o 
   1   3   7     4230.90     3999.00     42.98 o 
   2   3   7      246.70      231.31     13.78 o 
   3   3   7     1726.77     1635.99     26.83 o 
   4   3   7     1479.82     1397.55     27.33 o 
   5   3   7      452.81      453.88     20.03 o 
   6   3   7      244.40      222.83     17.56 o 
   7   3   7       62.49       62.08     13.99 o 
   8   3   7      174.17      184.04     19.29 o 
   9   3   7      442.09      433.26     24.38 o 
  10   3   7       49.99       52.34     16.58 o 
  11   3   7      435.44      425.86     40.35 o 
  12   3   7      116.68      108.42     25.04 o 
 -16   4   7      168.25      121.67     21.50 o 
 -15   4   7      420.57      442.12     34.43 o 
 -14   4   7       24.39       61.27     20.03 o 
 -13   4   7       46.01       48.81     12.22 o 
 -12   4   7       12.43       20.84     10.33 o 
 -11   4   7     1408.16     1348.85     27.26 o 
 -10   4   7      188.89      190.92     16.00 o 
  -9   4   7       97.85       75.55     12.45 o 
  -8   4   7      582.62      547.47     20.82 o 
  -7   4   7    10111.93    10434.76     61.25 o 
  -6   4   7     1832.03     2018.84     27.34 o 
  -5   4   7      621.29      604.17     15.00 o 
  -4   4   7     2469.51     2472.68     32.82 o 
  -3   4   7     7444.30     7228.25     45.57 o 
  -2   4   7      788.96      674.36     16.33 o 
  -1   4   7       44.43       56.62      6.69 o 
   0   4   7      290.54      255.07     10.78 o 
   1   4   7      432.15      417.65     15.85 o 
   2   4   7      145.52      195.10     12.52 o 
   3   4   7     1599.63     1523.09     26.52 o 
   4   4   7      213.44      156.10     15.17 o 
   5   4   7     1702.20     1627.22     30.21 o 
   6   4   7      541.62      546.15     21.91 o 
   7   4   7      462.03      459.22     22.05 o 
   8   4   7       22.81       44.87     20.74 o 
   9   4   7      321.25      332.98     20.76 o 
  10   4   7      214.89      257.64     40.58 o 
  11   4   7        9.25       53.62     23.80 o 
  12   4   7        0.39       -4.67     25.42 o 
 -16   5   7      126.21      110.20     22.84 o 
 -15   5   7      176.68      211.40     26.11 o 
 -14   5   7        0.29       19.77     25.26 o 
 -13   5   7      478.39      454.26     32.17 o 
 -12   5   7        9.00       50.80     18.13 o 
 -11   5   7      959.88      990.37     37.55 o 
 -10   5   7      370.24      369.35     17.37 o 
  -9   5   7     9243.03     9521.12     62.11 o 
  -8   5   7      151.98      156.35     14.52 o 
  -7   5   7     1210.36     1255.84     25.36 o 
  -6   5   7       62.45       48.73      7.85 o 
  -5   5   7     8802.66     9306.06     76.99 o 
  -4   5   7      163.55      178.49      9.01 o 
  -3   5   7     6628.45     6833.90     56.69 o 
  -2   5   7      170.85      132.80     14.33 o 
  -1   5   7     3057.21     2795.46     35.78 o 
   0   5   7     8940.37     8773.53     45.02 o 
   1   5   7        1.46       38.30     15.40 o 
   2   5   7       84.50       96.10     10.04 o 
   3   5   7     2361.01     2426.25     32.30 o 
   4   5   7     1428.66     1473.73     27.37 o 
   5   5   7     1278.34     1257.16     27.85 o 
   6   5   7      146.24      155.32     16.10 o 
   7   5   7      306.17      284.36     27.04 o 
   8   5   7       18.75       61.41     17.22 o 
   9   5   7      408.18      446.85     31.73 o 
  10   5   7       19.56        8.33     23.11 o 
  11   5   7       18.18       49.49     29.34 o 
  12   5   7       89.69      100.74     21.13 o 
 -16   6   7      138.12       79.97     19.69 o 
 -15   6   7      536.32      574.75     39.92 o 
 -14   6   7        0.38        2.84     26.51 o 
 -13   6   7        3.04       25.64     28.84 o 
 -12   6   7      201.46      205.46     26.63 o 
 -11   6   7      698.72      657.94     24.25 o 
 -10   6   7      524.60      499.00     20.09 o 
  -9   6   7      385.39      388.00     18.45 o 
  -8   6   7      276.48      276.10     15.97 o 
  -7   6   7      939.86      919.96     32.51 o 
  -6   6   7     2969.83     2871.25     26.85 o 
  -5   6   7      955.97      875.10     15.84 o 
  -4   6   7      586.81      528.62     11.37 o 
  -3   6   7     2680.76     2620.80     36.51 o 
  -2   6   7      109.26      107.71     14.39 o 
  -1   6   7      315.97      280.74     22.64 o 
   0   6   7       58.03       72.91     16.18 o 
   1   6   7      603.37      583.12     21.60 o 
   2   6   7      276.96      238.54     11.98 o 
   3   6   7      241.99      255.17     16.06 o 
   4   6   7      302.20      330.53     22.02 o 
   5   6   7     2199.14     2203.24     34.19 o 
   6   6   7     1113.85     1131.27     26.97 o 
   7   6   7        5.91       58.70     18.73 o 
   8   6   7      320.22      325.08     29.77 o 
   9   6   7      430.91      430.80     31.95 o 
  10   6   7      136.06      109.50     22.62 o 
  11   6   7      474.97      519.50     37.57 o 
 -15   7   7       11.39       38.03     24.65 o 
 -14   7   7        1.39       49.92     20.31 o 
 -13   7   7       32.58       38.39     23.92 o 
 -12   7   7      176.07      170.42     24.04 o 
 -11   7   7      451.83      462.86     31.02 o 
 -10   7   7     1366.76     1282.88     25.54 o 
  -9   7   7     3866.20     3735.99     80.39 o 
  -8   7   7      927.49      934.12     22.41 o 
  -7   7   7        3.25       54.93     17.98 o 
  -6   7   7      311.03      301.82     13.14 o 
  -5   7   7     4791.54     4845.68     40.24 o 
  -4   7   7     1313.57     1231.27     28.04 o 
  -3   7   7      285.73      320.96     24.70 o 
  -2   7   7      419.61      401.81     23.35 o 
  -1   7   7      467.73      473.07     21.96 o 
   0   7   7     4293.47     4450.45     46.42 o 
   1   7   7       38.33       52.10      7.55 o 
   2   7   7      624.89      694.23     15.34 o 
   3   7   7     1438.82     1402.47     22.33 o 
   4   7   7      377.14      399.94     17.98 o 
   5   7   7      701.87      718.95     22.63 o 
   6   7   7      128.70      138.15     14.07 o 
   7   7   7     1836.31     1918.05     58.15 o 
   8   7   7     1277.42     1243.07     42.35 o 
   9   7   7       21.88       68.99     31.42 o 
  10   7   7       17.19       49.09     24.67 o 
  11   7   7        5.21       27.29     24.74 o 
 -15   8   7       91.11      107.83     24.11 o 
 -14   8   7      281.09      313.92     33.23 o 
 -13   8   7       16.94       31.99     25.15 o 
 -12   8   7      134.52       98.70     20.80 o 
 -11   8   7      151.50      148.49     24.74 o 
 -10   8   7      827.67      808.28     37.02 o 
  -9   8   7      236.10      202.52     18.57 o 
  -8   8   7     2330.85     2423.88     34.06 o 
  -7   8   7      312.00      292.74     15.27 o 
  -6   8   7      569.62      566.61     18.53 o 
  -5   8   7       61.28       80.98      7.50 o 
  -4   8   7      212.06      199.56     17.69 o 
  -3   8   7      545.30      579.66     23.08 o 
  -2   8   7     6374.24     6430.13     97.97 o 
  -1   8   7       70.24       62.18     14.11 o 
   0   8   7       35.44       64.63     15.19 o 
   1   8   7     3881.91     3857.45     58.60 o 
   2   8   7     1450.99     1475.43     44.42 o 
   3   8   7      972.29      944.04     22.36 o 
   4   8   7      216.71      230.42     18.05 o 
   5   8   7      312.08      334.05     17.86 o 
   6   8   7     1700.98     1711.01     51.38 o 
   7   8   7       12.59       46.97     26.38 o 
   8   8   7      292.01      316.08     28.76 o 
   9   8   7        0.54       37.03     29.55 o 
  10   8   7      601.03      524.03     48.75 o 
  11   8   7      145.23       88.09     25.17 o 
 -14   9   7      309.52      339.79     32.45 o 
 -13   9   7       96.75      111.46     21.93 o 
 -12   9   7      303.22      321.15     30.49 o 
 -11   9   7      228.23      254.47     26.15 o 
 -10   9   7     1493.86     1387.26     39.79 o 
  -9   9   7        0.09       61.77     24.83 o 
  -8   9   7     3265.71     3192.97     34.84 o 
  -7   9   7     1348.96     1328.20     33.37 o 
  -6   9   7     2129.27     2100.75     45.39 o 
  -5   9   7       17.76       45.53      9.71 o 
  -4   9   7     2662.60     2823.95     40.33 o 
  -3   9   7      266.07      285.26     20.22 o 
  -2   9   7      264.52      265.69     19.56 o 
  -1   9   7        0.01       37.46     21.82 o 
   0   9   7     4888.45     5021.88     66.66 o 
   1   9   7     4396.90     4482.90     49.76 o 
   2   9   7       30.64       45.62     12.91 o 
   3   9   7       67.32       81.57     11.81 o 
   4   9   7     2472.01     2586.81     32.69 o 
   5   9   7     1343.74     1240.19     29.20 o 
   6   9   7      269.06      274.86     25.11 o 
   7   9   7       15.46       71.47     34.25 o 
   8   9   7      130.52      143.53     34.91 o 
   9   9   7       87.14       86.81     27.97 o 
  10   9   7       44.95       83.09     37.99 o 
 -14  10   7      325.96      337.16     55.18 o 
 -13  10   7        1.40       53.38     36.92 o 
 -12  10   7     1495.40     1515.28     57.75 o 
 -11  10   7       73.50      117.93     33.51 o 
 -10  10   7      382.75      412.34     28.67 o 
  -9  10   7      894.99      882.12     31.42 o 
  -8  10   7      874.50      856.76     57.89 o 
  -7  10   7      309.99      315.73     18.37 o 
  -6  10   7     2328.78     2381.68     35.70 o 
  -5  10   7       11.92       50.48     19.70 o 
  -4  10   7      163.32      141.29     17.07 o 
  -3  10   7      154.02      145.88     17.31 o 
  -2  10   7      590.54      620.31     26.13 o 
  -1  10   7     2584.46     2465.54     39.71 o 
   0  10   7       85.88       91.20     15.21 o 
   1  10   7       37.66       50.01     12.45 o 
   2  10   7      666.85      600.25     24.12 o 
   3  10   7      109.98      109.88     15.80 o 
   4  10   7      477.63      487.73     32.24 o 
   5  10   7      184.83      219.55     32.61 o 
   6  10   7      292.70      306.50     35.03 o 
   7  10   7       63.81       63.34     21.87 o 
   8  10   7      263.19      262.17     41.98 o 
   9  10   7      118.20      137.67     30.49 o 
 -13  11   7       62.84       67.63     33.88 o 
 -12  11   7       18.30       78.20     39.72 o 
 -11  11   7     2170.37     2331.76     72.36 o 
 -10  11   7        2.96       56.23     35.88 o 
  -9  11   7      436.27      416.48     39.21 o 
  -8  11   7        3.67       95.28     39.45 o 
  -7  11   7      102.54      129.21     18.89 o 
  -6  11   7     1207.51     1168.36     28.86 o 
  -5  11   7     1361.37     1391.05     32.43 o 
  -4  11   7      296.10      244.48     19.16 o 
  -3  11   7      669.32      719.09     28.84 o 
  -2  11   7      318.39      303.35     21.05 o 
  -1  11   7      684.08      725.14     27.94 o 
   0  11   7      923.56     1036.47     30.49 o 
   1  11   7       48.92       44.97     13.17 o 
   2  11   7       45.15       87.81     18.36 o 
   3  11   7       48.14       53.21     16.92 o 
   4  11   7     2366.16     2224.75     63.07 o 
   5  11   7      891.29      970.88     93.26 o 
   6  11   7        3.61       76.89     31.27 o 
   7  11   7     1290.90     1243.11     74.53 o 
   8  11   7      390.53      380.42     40.92 o 
   9  11   7       91.56       76.90     36.50 o 
 -12  12   7     1377.11     1692.42    126.05 o 
 -11  12   7       10.26       76.94     42.39 o 
 -10  12   7      329.08      331.12     45.08 o 
  -9  12   7      481.62      511.13     41.06 o 
  -8  12   7       42.34       46.91     26.82 o 
  -7  12   7       37.78       66.13     24.90 o 
  -6  12   7      744.04      798.92     32.71 o 
  -5  12   7       69.07       65.47     14.52 o 
  -4  12   7     1540.87     1565.73     33.36 o 
  -3  12   7      157.82      184.54     20.68 o 
  -2  12   7        8.02       64.40     15.44 o 
  -1  12   7      192.18      188.18     19.78 o 
   0  12   7        0.83       42.21     19.16 o 
   1  12   7     2104.39     2027.52     38.60 o 
   2  12   7     1689.83     1700.87     36.92 o 
   3  12   7       61.41       79.99     24.41 o 
   4  12   7      101.27       94.62     28.15 o 
   5  12   7      287.54      326.22     39.82 o 
   6  12   7       53.87      105.62     32.96 o 
   7  12   7      377.43      406.86     40.46 o 
   8  12   7      115.98      115.44     29.30 o 
 -11  13   7       68.09       49.88     21.53 o 
 -10  13   7        0.23       32.15     36.31 o 
  -9  13   7     1213.82     1123.75     51.53 o 
  -8  13   7        8.41       44.62     24.61 o 
  -7  13   7      508.64      519.45     39.71 o 
  -6  13   7      253.53      247.51     51.33 o 
  -5  13   7     1847.63     1788.59     55.85 o 
  -4  13   7        1.63       19.89     20.84 o 
  -3  13   7       37.72       40.39     19.22 o 
  -2  13   7       45.83       35.35     12.00 o 
  -1  13   7     1276.64     1441.26     35.99 o 
   0  13   7     1209.96     1253.84     38.67 o 
   1  13   7      749.52      767.52     29.14 o 
   2  13   7       84.31       64.42     29.81 o 
   3  13   7     2159.72     2154.47     64.54 o 
   4  13   7       15.06       55.70     23.94 o 
   5  13   7      538.39      495.05     39.66 o 
   6  13   7       47.55       57.14     23.09 o 
   7  13   7      361.99      334.19     54.43 o 
 -10  14   7       18.83       81.34     33.67 o 
  -9  14   7      349.17      331.56     40.87 o 
  -8  14   7      201.37      150.12     30.20 o 
  -7  14   7      983.30      895.45     62.35 o 
  -6  14   7        1.05       28.88     28.23 o 
  -5  14   7      145.45      110.12     24.22 o 
  -4  14   7      116.14      106.96     18.84 o 
  -3  14   7     1399.03     1398.14     35.06 o 
  -2  14   7        1.07       43.04     14.78 o 
  -1  14   7      288.69      321.18     23.73 o 
   0  14   7       21.30       34.45     22.89 o 
   1  14   7     2311.30     2347.96     59.98 o 
   2  14   7       13.89       27.45     20.20 o 
   3  14   7      169.04      126.79     27.07 o 
   4  14   7      430.89      449.79     42.67 o 
   5  14   7      423.27      348.27     39.68 o 
   6  14   7       38.62       38.70     22.96 o 
  -9  15   7      386.24      391.12     41.34 o 
  -8  15   7      141.61      102.35     34.12 o 
  -7  15   7      113.34      177.81     32.29 o 
  -6  15   7      464.55      522.68     50.45 o 
  -5  15   7      323.06      346.53     44.05 o 
  -4  15   7       13.95       11.01     25.32 o 
  -3  15   7      107.77      130.42     23.76 o 
  -2  15   7       17.42       38.77     19.35 o 
  -1  15   7     1336.30     1262.40     35.37 o 
   0  15   7       26.79      111.99     34.77 o 
   1  15   7      482.50      505.57     38.87 o 
   2  15   7        0.58       40.45     27.49 o 
   3  15   7       66.77       32.79     30.11 o 
   4  15   7      178.01      176.54     34.47 o 
  -7  16   7      265.01      278.57     35.86 o 
  -6  16   7      309.95      280.54     33.23 o 
  -5  16   7        1.98       39.30     33.24 o 
  -4  16   7      389.41      472.33     38.18 o 
  -3  16   7      296.46      248.48     32.70 o 
  -2  16   7      171.86      178.04     28.02 o 
  -1  16   7       11.77       38.81     24.84 o 
   0  16   7        3.22       42.94     29.07 o 
   1  16   7      191.76      204.32     42.08 o 
   2  16   7     1031.23     1092.28     50.87 o 
 -16   0   8       45.73       79.59     24.08 o 
 -14   0   8      429.79      479.93     34.82 o 
 -12   0   8        2.72       59.86     28.59 o 
 -10   0   8      446.75      451.19     29.16 o 
  -8   0   8     1096.20     1018.56     33.22 o 
  -6   0   8       49.14      113.36     18.47 o 
  -4   0   8     1473.27     1503.59     33.65 o 
  -2   0   8      325.21      222.90     22.79 o 
   0   0   8      624.56      630.70     29.44 o 
   2   0   8     1671.87     1371.30     87.75 o 
   4   0   8     1115.94     1115.26     35.74 o 
   6   0   8     5743.13     5808.15     77.66 o 
   8   0   8       52.46       52.44     17.71 o 
  10   0   8      316.79      338.30     34.38 o 
  12   0   8      234.48      189.68     57.21 o 
 -17   1   8      301.00      269.31     34.81 o 
 -16   1   8      173.97      144.38     22.04 o 
 -15   1   8      337.84      298.00     21.90 o 
 -14   1   8       15.95       59.71     14.01 o 
 -13   1   8       36.96       42.60     13.53 o 
 -12   1   8      326.15      334.12     20.99 o 
 -11   1   8      293.49      355.11     20.54 o 
 -10   1   8       91.75       89.57     13.34 o 
  -9   1   8      103.69      138.51     14.53 o 
  -8   1   8      523.51      569.64     21.88 o 
  -7   1   8       30.52       37.36     10.22 o 
  -6   1   8       67.49       69.26     11.73 o 
  -5   1   8     1211.71     1262.64     24.33 o 
  -4   1   8     3962.60     3626.72     33.80 o 
  -3   1   8      475.31      433.29     17.63 o 
  -2   1   8      186.63      142.10     13.93 o 
  -1   1   8      301.23      357.55     16.53 o 
   0   1   8     1728.42     1603.37     26.47 o 
   1   1   8       89.16       75.83     11.49 o 
   2   1   8      710.56      720.44     21.98 o 
   3   1   8     4067.44     3985.32     42.48 o 
   4   1   8     3630.67     3579.88     41.34 o 
   5   1   8      227.66      219.56     18.84 o 
   6   1   8      808.36      858.05     27.82 o 
   7   1   8      114.05      115.23     16.41 o 
   8   1   8     2992.30     3034.13     53.36 o 
   9   1   8      588.52      628.57     29.18 o 
  10   1   8       35.72       28.07     16.11 o 
  11   1   8      130.51      124.33     17.38 o 
  12   1   8      184.37      203.59     38.04 o 
 -17   2   8      232.90      234.94     26.17 o 
 -16   2   8      361.15      385.28     33.13 o 
 -15   2   8       56.81       49.34     16.48 o 
 -14   2   8      180.91      168.54     17.84 o 
 -13   2   8     1452.65     1463.72     39.81 o 
 -12   2   8       25.35       56.60     20.17 o 
 -11   2   8     1188.22     1137.60     27.75 o 
 -10   2   8      961.00      991.57     25.45 o 
  -9   2   8      494.86      488.58     20.96 o 
  -8   2   8     3689.31     3827.44     49.10 o 
  -7   2   8      394.96      402.36     19.00 o 
  -6   2   8      208.31      196.37     15.33 o 
  -5   2   8     7097.27     7332.20     54.42 o 
  -4   2   8     2567.69     2838.37     28.27 o 
  -3   2   8     1558.75     1368.30     19.38 o 
  -2   2   8     4075.24     4126.66     31.30 o 
  -1   2   8     1360.85     1352.62     21.06 o 
   0   2   8      559.65      614.71     23.94 o 
   1   2   8     1233.37     1195.40     23.04 o 
   2   2   8     3648.78     3521.23     47.09 o 
   3   2   8     2158.01     2090.17     31.86 o 
   4   2   8       58.26       45.98     11.69 o 
   5   2   8    11421.58    11780.52     73.82 o 
   6   2   8     4906.55     4834.45     63.27 o 
   7   2   8       75.81      110.15     17.08 o 
   8   2   8     1095.38     1114.43     32.43 o 
   9   2   8      632.53      585.83     25.20 o 
  10   2   8      531.82      499.47     28.81 o 
  11   2   8      131.02      108.06     23.32 o 
 -16   3   8       79.68       82.73     22.44 o 
 -15   3   8       23.57       66.79     28.54 o 
 -14   3   8      389.48      399.66     32.61 o 
 -13   3   8      260.42      260.47     26.64 o 
 -12   3   8       27.24       40.26     13.96 o 
 -11   3   8       45.42       64.23     11.83 o 
 -10   3   8       90.85      106.29     13.63 o 
  -9   3   8      618.97      682.86     23.08 o 
  -8   3   8      197.46      166.52     22.19 o 
  -7   3   8     1821.57     1846.05     30.67 o 
  -6   3   8     5251.47     5638.53     47.64 o 
  -5   3   8     5832.94     5845.79     42.93 o 
  -4   3   8        5.96       30.11      9.74 o 
  -3   3   8     3808.10     3716.71     39.54 o 
  -2   3   8      243.19      272.07     11.67 o 
  -1   3   8     1535.94     1492.91     20.50 o 
   0   3   8     1622.81     1572.09     21.88 o 
   1   3   8      158.23      183.01     14.59 o 
   2   3   8      674.99      661.55     21.53 o 
   3   3   8     1317.09     1329.31     28.72 o 
   4   3   8      312.63      319.76     25.81 o 
   5   3   8      412.70      357.33     19.15 o 
   6   3   8      593.04      612.36     24.87 o 
   7   3   8      429.09      417.49     33.24 o 
   8   3   8      436.99      397.39     23.65 o 
   9   3   8     1973.65     2101.94     47.30 o 
  10   3   8      509.81      457.85     32.46 o 
  11   3   8       63.31       67.16     21.15 o 
 -16   4   8       76.18       58.78     19.47 o 
 -15   4   8      321.44      394.60     41.80 o 
 -14   4   8        0.04       60.22     29.77 o 
 -13   4   8       11.00       39.36     17.81 o 
 -12   4   8      131.99      158.17     17.36 o 
 -11   4   8     3136.46     3234.11     44.63 o 
 -10   4   8     1256.32     1291.05     35.96 o 
  -9   4   8       44.65       43.52     10.78 o 
  -8   4   8      612.07      593.59     21.79 o 
  -7   4   8     7359.56     7438.77     57.25 o 
  -6   4   8      723.62      772.77     22.19 o 
  -5   4   8      113.13      103.95     10.62 o 
  -4   4   8      108.75      134.84     10.09 o 
  -3   4   8       18.92       38.44      8.48 o 
  -2   4   8      706.82      559.21     20.38 o 
  -1   4   8      419.39      317.98     19.74 o 
   0   4   8     2390.71     2221.30     22.88 o 
   1   4   8     2419.42     2397.98     24.93 o 
   2   4   8     1553.32     1608.41     27.75 o 
   3   4   8     1462.74     1532.60     28.29 o 
   4   4   8      680.32      648.80     22.51 o 
   5   4   8      309.83      317.30     19.64 o 
   6   4   8      768.57      787.80     25.54 o 
   7   4   8        4.30       35.16     16.73 o 
   8   4   8      226.71      213.22     20.30 o 
   9   4   8        8.69       37.70     23.01 o 
  10   4   8      866.21      825.92     40.89 o 
  11   4   8      211.73      240.31     28.58 o 
 -16   5   8       15.55       39.21     24.33 o 
 -15   5   8       85.11       90.40     23.35 o 
 -14   5   8       21.70       46.17     25.29 o 
 -13   5   8     2194.40     2385.38     66.70 o 
 -12   5   8       57.86       47.13     11.14 o 
 -11   5   8       23.33       37.24     10.71 o 
 -10   5   8      546.98      493.40     21.31 o 
  -9   5   8     6569.80     6838.37     63.13 o 
  -8   5   8      330.28      366.23     19.17 o 
  -7   5   8     1691.15     1721.36     28.41 o 
  -6   5   8      505.17      440.22     15.94 o 
  -5   5   8     1421.96     1287.19     18.78 o 
  -4   5   8     6462.36     6438.48     46.53 o 
  -3   5   8      100.00       95.60      8.69 o 
  -2   5   8      532.28      546.41     17.85 o 
  -1   5   8     5693.32     5871.16     35.06 o 
   0   5   8      785.58      756.92     14.30 o 
   1   5   8     1570.34     1542.19     20.58 o 
   2   5   8       62.07       59.45      8.38 o 
   3   5   8        5.52       40.29     16.36 o 
   4   5   8        0.79       57.98     18.45 o 
   5   5   8     1454.24     1421.82     29.99 o 
   6   5   8      193.97      199.55     18.34 o 
   7   5   8      568.80      555.32     23.78 o 
   8   5   8        8.66       44.72     15.54 o 
   9   5   8       10.86       56.89     27.91 o 
  10   5   8      275.25      264.83     31.89 o 
  11   5   8       13.96       70.78     31.65 o 
 -16   6   8       72.88       77.44     26.16 o 
 -15   6   8      910.94      928.81     43.43 o 
 -14   6   8        2.81       32.01     23.11 o 
 -13   6   8       90.85      118.29     27.89 o 
 -12   6   8      173.04      188.27     25.61 o 
 -11   6   8      266.81      284.51     17.59 o 
 -10   6   8     1686.16     1708.65     29.94 o 
  -9   6   8     1088.26     1026.85     25.90 o 
  -8   6   8      527.61      469.72     19.87 o 
  -7   6   8     2111.94     2042.16     29.83 o 
  -6   6   8       55.58       53.33      7.73 o 
  -5   6   8       16.84       19.47      9.13 o 
  -4   6   8        0.26       10.13     17.47 o 
  -3   6   8     1768.41     1689.69     46.61 o 
  -2   6   8       40.29       48.90     14.17 o 
  -1   6   8     3700.22     3803.99     50.19 o 
   0   6   8      651.03      653.42     18.89 o 
   1   6   8     3870.61     3833.23     52.11 o 
   2   6   8     1041.48     1021.56     18.87 o 
   3   6   8      426.11      450.38     21.83 o 
   4   6   8      348.61      353.90     20.31 o 
   5   6   8      246.90      228.59     21.92 o 
   6   6   8      125.89      139.04     15.81 o 
   7   6   8      748.46      767.28     26.61 o 
   8   6   8       13.50       47.43     20.32 o 
   9   6   8      315.99      394.77     46.96 o 
  10   6   8       27.29       48.73     20.10 o 
  11   6   8      393.72      382.95     33.17 o 
 -15   7   8       65.37       55.41     19.25 o 
 -14   7   8      818.60      867.32     46.39 o 
 -13   7   8      590.96      570.42     36.89 o 
 -12   7   8      318.28      307.89     29.36 o 
 -11   7   8      439.25      448.90     31.61 o 
 -10   7   8       10.06       44.89     15.53 o 
  -9   7   8     3970.94     4004.93     82.81 o 
  -8   7   8      783.38      752.65     22.34 o 
  -7   7   8      713.22      705.17     20.84 o 
  -6   7   8     1352.90     1274.82     19.95 o 
  -5   7   8       84.02       71.64     11.39 o 
  -4   7   8     2531.76     2531.48     36.92 o 
  -3   7   8       12.73       26.38     12.97 o 
  -2   7   8     1144.23     1187.18     30.41 o 
  -1   7   8     2313.09     2188.69     35.67 o 
   0   7   8      986.13      980.21     29.26 o 
   1   7   8     1772.24     1708.63     26.93 o 
   2   7   8       39.00       39.98      9.63 o 
   3   7   8     1386.03     1284.42     25.52 o 
   4   7   8      838.32      840.52     24.62 o 
   5   7   8      189.39      211.93     16.82 o 
   6   7   8       54.56       55.44     11.84 o 
   7   7   8       76.13      106.61     19.88 o 
   8   7   8     1641.55     1542.12     59.85 o 
   9   7   8       16.69       40.66     33.38 o 
  10   7   8      121.68      111.24     31.68 o 
 -15   8   8      135.51      128.28     30.97 o 
 -14   8   8      584.25      540.39     41.04 o 
 -13   8   8        7.83       46.62     33.68 o 
 -12   8   8      891.51      889.06     38.16 o 
 -11   8   8      454.76      474.52     33.14 o 
 -10   8   8      929.37      964.07     38.12 o 
  -9   8   8        0.58       42.35     19.94 o 
  -8   8   8      233.05      214.55     15.53 o 
  -7   8   8      493.40      468.69     18.86 o 
  -6   8   8     2208.57     2237.51     29.72 o 
  -5   8   8      138.68      169.43     18.01 o 
  -4   8   8      180.72      198.42     20.01 o 
  -3   8   8     3868.55     3790.58     46.24 o 
  -2   8   8     5501.55     5614.00     55.16 o 
  -1   8   8      109.33      104.38     15.30 o 
   0   8   8      377.44      374.35     23.80 o 
   1   8   8     1025.15     1043.49     37.68 o 
   2   8   8     1974.65     1973.97     51.59 o 
   3   8   8       69.33       69.74     11.22 o 
   4   8   8      649.03      606.10     27.20 o 
   5   8   8       90.74       90.38     13.64 o 
   6   8   8      839.00      816.54     35.04 o 
   7   8   8      177.62      153.84     26.67 o 
   8   8   8        6.85       21.09     38.52 o 
   9   8   8      161.81      191.26     34.07 o 
  10   8   8     1212.16     1116.53     53.83 o 
 -14   9   8      557.39      494.91     42.92 o 
 -13   9   8       21.75       26.70     35.81 o 
 -12   9   8     1080.32     1041.29     47.87 o 
 -11   9   8      451.46      460.13     31.78 o 
 -10   9   8      730.79      684.08     34.72 o 
  -9   9   8       56.58       92.14     30.47 o 
  -8   9   8     3344.78     3407.52     55.09 o 
  -7   9   8       68.73       58.32     15.11 o 
  -6   9   8      868.83      813.59     27.95 o 
  -5   9   8      109.80      118.22     16.41 o 
  -4   9   8     3684.09     3767.75     49.91 o 
  -3   9   8     4756.82     4759.33     85.49 o 
  -2   9   8      454.02      477.15     25.26 o 
  -1   9   8      554.68      612.23     25.61 o 
   0   9   8     1566.50     1670.16     35.13 o 
   1   9   8      239.68      230.41     20.56 o 
   2   9   8       44.28       70.64     15.04 o 
   3   9   8      154.96      170.92     19.37 o 
   4   9   8      183.47      229.46     19.64 o 
   5   9   8      570.57      556.44     45.31 o 
   6   9   8       43.56       48.10     22.77 o 
   7   9   8       48.11       53.02     24.84 o 
   8   9   8      561.90      550.59     43.30 o 
   9   9   8      126.12      131.83     31.38 o 
 -14  10   8      616.44      619.90     52.68 o 
 -13  10   8      365.77      363.08     37.87 o 
 -12  10   8      946.67      955.68     55.94 o 
 -11  10   8       19.09       27.92     28.11 o 
 -10  10   8     1250.12     1243.34     50.05 o 
  -9  10   8        5.42       41.48     32.58 o 
  -8  10   8       51.79       57.22     16.45 o 
  -7  10   8      560.57      523.33     23.78 o 
  -6  10   8     2342.14     2277.13     37.86 o 
  -5  10   8     1600.40     1561.21     34.12 o 
  -4  10   8      140.94      155.10     17.81 o 
  -3  10   8      112.71      138.75     19.55 o 
  -2  10   8      873.80      851.48     29.04 o 
  -1  10   8      445.04      431.51     23.31 o 
   0  10   8      346.90      322.14     22.01 o 
   1  10   8      534.64      553.81     26.82 o 
   2  10   8      732.64      761.44     28.53 o 
   3  10   8       52.36       50.12     13.15 o 
   4  10   8      122.20       81.26     17.06 o 
   5  10   8      250.66      269.71     30.42 o 
   6  10   8     1198.79     1126.90     53.12 o 
   7  10   8      199.69      195.21     38.04 o 
   8  10   8       15.05       62.13     38.93 o 
   9  10   8      181.80      198.19     34.91 o 
 -13  11   8      167.37      238.25     78.05 o 
 -12  11   8       23.90       40.29     31.31 o 
 -11  11   8     1116.06     1134.88     56.26 o 
 -10  11   8      409.06      344.42     34.32 o 
  -9  11   8      492.78      481.32     41.22 o 
  -8  11   8      143.84      122.36     25.60 o 
  -7  11   8      767.29      768.02     32.07 o 
  -6  11   8      214.27      166.45     17.22 o 
  -5  11   8      522.02      508.01     25.00 o 
  -4  11   8      998.88     1078.79     30.09 o 
  -3  11   8       92.51       77.14     14.91 o 
  -2  11   8      138.87      158.49     21.89 o 
  -1  11   8      286.52      282.94     22.56 o 
   0  11   8     2489.04     2326.25     42.94 o 
   1  11   8     1380.20     1414.57     39.40 o 
   2  11   8      133.81      163.17     20.68 o 
   3  11   8      395.24      330.79     27.69 o 
   4  11   8      989.34     1001.10     49.09 o 
   5  11   8      303.88      276.94     36.77 o 
   6  11   8       84.29       56.13     24.53 o 
   7  11   8      374.50      384.98     50.48 o 
   8  11   8      680.42      624.64     49.87 o 
 -12  12   8       65.09       97.39     33.24 o 
 -11  12   8       49.77       85.84     25.98 o 
 -10  12   8        5.85       27.24     36.52 o 
  -9  12   8      221.08      247.93     33.71 o 
  -8  12   8      936.15      974.68     63.48 o 
  -7  12   8        7.09       53.93     27.05 o 
  -6  12   8      552.85      589.35     33.14 o 
  -5  12   8      325.12      347.13     25.12 o 
  -4  12   8       15.79       56.25     20.66 o 
  -3  12   8     3189.74     3037.13     46.68 o 
  -2  12   8      390.26      405.99     31.79 o 
  -1  12   8      246.29      326.60     23.77 o 
   0  12   8      341.02      370.64     25.04 o 
   1  12   8      561.57      678.25     30.39 o 
   2  12   8      477.39      519.67     40.16 o 
   3  12   8      536.60      527.89     57.92 o 
   4  12   8      182.56      259.29     35.56 o 
   5  12   8      484.68      478.65     48.16 o 
   6  12   8      309.32      324.65     40.51 o 
   7  12   8      168.53      131.56     33.58 o 
 -11  13   8      203.80      240.44     38.21 o 
 -10  13   8       73.79       80.26     23.67 o 
  -9  13   8     1338.80     1192.74     63.08 o 
  -8  13   8        0.11       69.92     36.98 o 
  -7  13   8       31.16       36.50     22.92 o 
  -6  13   8      166.58      142.30     26.38 o 
  -5  13   8     1239.57     1318.05     44.41 o 
  -4  13   8      963.99      951.35     40.48 o 
  -3  13   8      716.78      711.86     28.84 o 
  -2  13   8      126.34      127.01     18.72 o 
  -1  13   8     1551.34     1540.06     37.41 o 
   0  13   8        0.36       15.27     21.96 o 
   1  13   8      823.28      838.80     37.04 o 
   2  13   8       13.51       25.29     29.22 o 
   3  13   8     1091.21     1110.45     54.86 o 
   4  13   8      166.06      162.02     31.43 o 
   5  13   8      687.03      761.76     50.47 o 
   6  13   8       99.74       93.92     26.90 o 
 -10  14   8        6.88       35.73     35.76 o 
  -9  14   8        1.41       59.43     34.32 o 
  -8  14   8       37.98       25.39     34.40 o 
  -7  14   8      534.80      546.05     43.96 o 
  -6  14   8       34.08       96.08     30.83 o 
  -5  14   8      281.49      270.63     34.48 o 
  -4  14   8        8.10       30.85     29.11 o 
  -3  14   8     2452.99     2446.75     45.32 o 
  -2  14   8       26.19       67.62     19.82 o 
  -1  14   8      260.96      241.41     24.69 o 
   0  14   8      384.63      381.84     31.21 o 
   1  14   8      600.01      650.88     56.89 o 
   2  14   8       43.11      108.89     27.19 o 
   3  14   8      825.83      857.62     49.29 o 
   4  14   8      136.57      240.43     45.06 o 
   5  14   8      552.42      604.91     50.48 o 
  -8  15   8        6.63       17.82     33.49 o 
  -7  15   8      139.88       98.27     27.47 o 
  -6  15   8       10.07       28.36     34.58 o 
  -5  15   8     1156.55     1100.02     48.97 o 
  -4  15   8       91.41      102.74     23.87 o 
  -3  15   8      730.17      738.56     35.73 o 
  -2  15   8        6.41       33.23     24.35 o 
  -1  15   8      213.84      182.45     30.78 o 
   0  15   8       88.17      102.55     35.66 o 
   1  15   8        1.41       53.30     34.87 o 
   2  15   8       69.16      100.91     24.26 o 
   3  15   8      122.62      122.56     29.44 o 
  -5  16   8       17.37       60.73     57.04 o 
  -4  16   8        6.35       43.01     34.61 o 
  -3  16   8       55.25       78.88     21.75 o 
  -2  16   8      577.60      467.12     44.05 o 
  -1  16   8       41.80       93.09     22.84 o 
   0  16   8      554.66      660.96     48.17 o 
 -16   0   9        2.46       39.30     26.72 o 
 -14   0   9      188.49      192.50     26.44 o 
 -12   0   9        1.44       15.43     26.31 o 
 -10   0   9     2594.44     2600.90     52.61 o 
  -8   0   9     2853.55     2848.75     54.03 o 
  -6   0   9     1053.12     1143.36     35.16 o 
  -4   0   9      649.82      640.42     38.87 o 
  -2   0   9     6356.43     6252.26     93.77 o 
   0   0   9      172.17      164.49     22.91 o 
   2   0   9    13543.90    13874.66    103.02 o 
   4   0   9     1329.65     1278.07     39.11 o 
   6   0   9      122.36      139.66     24.64 o 
   8   0   9     2740.75     2646.26     61.65 o 
  10   0   9       97.82      126.91     29.17 o 
 -17   1   9      154.20      174.47     26.75 o 
 -16   1   9      189.70      223.35     27.54 o 
 -15   1   9       13.20       54.14     17.13 o 
 -14   1   9      271.48      328.30     23.75 o 
 -13   1   9       96.65       98.14     14.39 o 
 -12   1   9      700.84      713.62     26.79 o 
 -11   1   9      119.35      116.44     15.06 o 
 -10   1   9       21.76       48.33     17.41 o 
  -9   1   9      488.84      515.04     22.26 o 
  -8   1   9     1151.16     1132.90     26.12 o 
  -7   1   9      141.92      135.99     15.04 o 
  -6   1   9      356.77      362.46     19.17 o 
  -5   1   9      128.44      163.03     15.08 o 
  -4   1   9     3717.70     3621.23     45.42 o 
  -3   1   9      185.21      225.26     15.87 o 
  -2   1   9     2952.08     2831.41     46.33 o 
  -1   1   9    10019.79    10160.10     87.21 o 
   0   1   9     1765.45     1826.57     29.71 o 
   1   1   9      347.41      303.71     17.22 o 
   2   1   9      934.23      943.04     25.84 o 
   3   1   9       34.34       58.66     16.26 o 
   4   1   9     5114.18     5109.96     58.36 o 
   5   1   9      694.24      697.32     25.77 o 
   6   1   9       14.08       24.19     14.60 o 
   7   1   9      820.90      845.32     30.00 o 
   8   1   9      626.06      619.48     26.70 o 
   9   1   9      129.86      129.98     20.19 o 
  10   1   9      213.28      197.97     21.06 o 
  11   1   9       11.26       23.89     19.32 o 
 -16   2   9       46.44       61.00     27.28 o 
 -15   2   9      294.25      307.14     26.71 o 
 -14   2   9      683.04      648.89     25.83 o 
 -13   2   9       52.90       47.09     14.82 o 
 -12   2   9      751.49      724.94     30.97 o 
 -11   2   9      769.30      753.84     25.56 o 
 -10   2   9      267.54      268.55     19.05 o 
  -9   2   9     3589.61     3739.65     65.29 o 
  -8   2   9     2945.35     3075.93     39.19 o 
  -7   2   9     1632.95     1548.34     28.63 o 
  -6   2   9     2601.62     2701.10     34.42 o 
  -5   2   9      267.17      255.26     16.92 o 
  -4   2   9      228.17      280.46     16.27 o 
  -3   2   9      353.05      370.54     18.11 o 
  -2   2   9     4768.46     4706.35     41.95 o 
  -1   2   9     6740.58     7115.49     50.17 o 
   0   2   9       12.95       53.63     12.78 o 
   1   2   9     8935.44     8927.26     59.58 o 
   2   2   9     5590.25     5665.77     49.46 o 
   3   2   9        4.46       44.61     16.14 o 
   4   2   9     2262.79     2336.97     36.79 o 
   5   2   9     5972.40     5945.74     80.28 o 
   6   2   9     3242.44     3183.98     42.85 o 
   7   2   9        9.00       39.25     19.36 o 
   8   2   9      235.01      258.77     22.69 o 
   9   2   9       52.22       35.97     13.16 o 
  10   2   9        7.58       52.38     21.13 o 
  11   2   9      602.14      614.42     46.75 o 
 -16   3   9        5.06       48.71     21.92 o 
 -15   3   9       47.52       69.90     21.37 o 
 -14   3   9        8.42       59.44     18.07 o 
 -13   3   9      285.02      286.02     21.17 o 
 -12   3   9       95.80      118.96     16.05 o 
 -11   3   9      775.15      733.92     25.85 o 
 -10   3   9     1820.46     1753.10     33.88 o 
  -9   3   9     3480.19     3552.66     45.69 o 
  -8   3   9       38.85       73.17     19.55 o 
  -7   3   9     2236.56     2265.66     33.66 o 
  -6   3   9     1081.57     1120.85     24.73 o 
  -5   3   9     1567.52     1543.41     27.26 o 
  -4   3   9      480.29      496.73     15.63 o 
  -3   3   9       20.78       26.14     10.80 o 
  -2   3   9     1720.37     1655.82     22.19 o 
  -1   3   9     5263.08     5479.79     36.65 o 
   0   3   9     1085.62     1062.06     23.29 o 
   1   3   9      759.86      670.14     21.74 o 
   2   3   9     1182.85     1171.91     26.09 o 
   3   3   9      103.36       85.43     14.66 o 
   4   3   9      668.06      662.47     24.21 o 
   5   3   9     1590.09     1554.14     31.96 o 
   6   3   9      389.23      341.07     21.66 o 
   7   3   9      596.23      651.47     31.20 o 
   8   3   9       17.15       72.57     18.58 o 
   9   3   9      181.17      193.53     21.21 o 
  10   3   9      207.24      269.54     54.85 o 
  11   3   9        5.73       46.31     21.10 o 
 -16   4   9       25.41       65.59     24.43 o 
 -15   4   9     1056.77     1073.32     47.20 o 
 -14   4   9      293.09      301.94     29.24 o 
 -13   4   9       76.06       86.29     14.50 o 
 -12   4   9        3.13       42.55     18.14 o 
 -11   4   9     4651.68     4710.72     50.40 o 
 -10   4   9       12.20       56.93     17.14 o 
  -9   4   9      217.05      202.00     16.44 o 
  -8   4   9      795.71      871.40     25.10 o 
  -7   4   9      101.48       97.81     13.59 o 
  -6   4   9     1832.22     1726.81     27.87 o 
  -5   4   9      393.37      361.01     14.59 o 
  -4   4   9     2780.10     2720.17     42.22 o 
  -3   4   9     3129.02     3054.83     27.70 o 
  -2   4   9      181.81      218.32     11.75 o 
  -1   4   9     2253.48     2283.51     24.18 o 
   0   4   9      837.21      789.64     17.49 o 
   1   4   9      641.59      550.47     20.18 o 
   2   4   9     1963.17     1969.81     31.29 o 
   3   4   9      322.75      346.84     23.46 o 
   4   4   9      334.30      302.83     18.64 o 
   5   4   9      137.93      118.56     15.38 o 
   6   4   9     1102.22     1085.09     31.25 o 
   7   4   9      121.80      150.57     19.18 o 
   8   4   9       66.74       74.25     13.64 o 
   9   4   9      173.72      193.34     35.51 o 
  10   4   9       16.78       33.29     19.74 o 
 -16   5   9        0.32       55.82     29.99 o 
 -15   5   9      177.49      160.30     25.66 o 
 -14   5   9      734.00      692.89     37.02 o 
 -13   5   9     3239.76     3434.73    107.86 o 
 -12   5   9       85.15       78.38     13.68 o 
 -11   5   9      108.68      108.62     15.68 o 
 -10   5   9       70.03       46.91     11.97 o 
  -9   5   9     1372.35     1353.55     29.78 o 
  -8   5   9     1552.34     1519.32     28.74 o 
  -7   5   9     1278.15     1277.08     26.67 o 
  -6   5   9      706.92      713.50     26.00 o 
  -5   5   9     5008.51     5124.51     61.13 o 
  -4   5   9      115.63      134.95      9.42 o 
  -3   5   9      804.91      806.88     22.45 o 
  -2   5   9      748.81      733.97     18.10 o 
  -1   5   9      140.43      168.11      9.24 o 
   0   5   9       71.93       77.49      8.31 o 
   1   5   9     3753.25     3746.52     47.46 o 
   2   5   9      178.23      189.49     15.59 o 
   3   5   9     2699.51     2733.10     43.37 o 
   4   5   9        6.89       42.92     15.60 o 
   5   5   9      108.14       71.10     13.75 o 
   6   5   9      396.96      344.43     21.35 o 
   7   5   9      135.44      145.58     18.47 o 
   8   5   9       26.51       61.86     18.92 o 
   9   5   9     1040.64     1040.94     43.99 o 
  10   5   9      276.17      247.11     28.66 o 
 -15   6   9      127.78      151.23     27.12 o 
 -14   6   9     1012.98      993.25     45.74 o 
 -13   6   9      172.52      232.66     27.68 o 
 -12   6   9      365.46      344.01     30.47 o 
 -11   6   9      734.27      717.68     24.83 o 
 -10   6   9       99.66      110.89     17.08 o 
  -9   6   9        8.34       48.93     20.92 o 
  -8   6   9        0.66       31.99     17.69 o 
  -7   6   9     1016.84      961.68     24.74 o 
  -6   6   9       38.22       39.25      8.16 o 
  -5   6   9     3774.81     3807.97     36.99 o 
  -4   6   9      418.61      449.79     15.49 o 
  -3   6   9     2909.03     2894.16     42.78 o 
  -2   6   9     1863.95     1823.33     36.53 o 
  -1   6   9      702.40      747.63     27.58 o 
   0   6   9      151.91      162.50     13.78 o 
   1   6   9       28.25       29.97     12.61 o 
   2   6   9      428.80      396.55     24.71 o 
   3   6   9      244.65      222.09     17.48 o 
   4   6   9       50.09       70.79     12.98 o 
   5   6   9       72.92       76.16     13.69 o 
   6   6   9      331.27      314.24     20.08 o 
   7   6   9     1012.62     1011.06     44.45 o 
   8   6   9      208.85      208.10     33.06 o 
   9   6   9       85.44      102.54     22.54 o 
  10   6   9       21.65       42.28     30.87 o 
 -15   7   9      592.69      483.03     36.90 o 
 -14   7   9       52.36       44.15     17.13 o 
 -13   7   9     1745.21     1816.27     49.99 o 
 -12   7   9      607.38      616.73     34.54 o 
 -11   7   9      364.82      337.04     24.43 o 
 -10   7   9      406.17      384.53     25.48 o 
  -9   7   9        9.68       56.14     19.82 o 
  -8   7   9     1178.10     1119.69     31.89 o 
  -7   7   9       21.46       40.29     13.59 o 
  -6   7   9       43.24       41.52      8.64 o 
  -5   7   9     1569.81     1695.30     61.34 o 
  -4   7   9     2055.33     2033.82     38.77 o 
  -3   7   9     2345.36     2303.03     39.38 o 
  -2   7   9      675.79      707.15     28.75 o 
  -1   7   9      368.55      364.47     30.13 o 
   0   7   9      711.04      738.82     27.98 o 
   1   7   9      336.01      317.09     13.79 o 
   2   7   9       17.77       37.79     13.99 o 
   3   7   9     1031.09     1107.68     27.59 o 
   4   7   9     2576.13     2534.54     44.82 o 
   5   7   9      241.66      246.60     19.32 o 
   6   7   9       65.02       58.36     15.45 o 
   7   7   9        1.71       46.54     53.10 o 
   8   7   9      389.11      369.52     41.87 o 
   9   7   9     1295.86     1323.54     96.92 o 
 -15   8   9      105.96      100.75     32.13 o 
 -14   8   9      689.49      791.41     51.70 o 
 -13   8   9       22.27       41.80     30.19 o 
 -12   8   9      405.34      340.81     27.61 o 
 -11   8   9      120.94      113.27     20.46 o 
 -10   8   9      153.00      110.78     16.00 o 
  -9   8   9        0.58       15.31     19.67 o 
  -8   8   9      231.93      224.87     16.07 o 
  -7   8   9      658.35      635.35     27.49 o 
  -6   8   9     6614.98     6828.85     64.26 o 
  -5   8   9        0.68       44.70     16.02 o 
  -4   8   9      194.43      212.57     21.54 o 
  -3   8   9     1048.14     1031.61     35.67 o 
  -2   8   9     1067.85     1080.34     31.15 o 
  -1   8   9      302.32      323.50     26.06 o 
   0   8   9      572.66      541.89     35.71 o 
   1   8   9      146.71      140.65     17.30 o 
   2   8   9      749.58      805.44     31.22 o 
   3   8   9       13.64       39.18     13.90 o 
   4   8   9       21.93       46.59     15.62 o 
   5   8   9       39.52       67.41     15.30 o 
   6   8   9     2391.10     2342.46     82.56 o 
   7   8   9      424.03      417.26     41.17 o 
   8   8   9      258.25      352.23     57.95 o 
   9   8   9        0.61       38.53     38.52 o 
 -14   9   9      184.45      147.22     30.36 o 
 -13   9   9       39.16      103.80     31.37 o 
 -12   9   9     1791.42     1774.97     60.68 o 
 -11   9   9       59.14       86.18     27.32 o 
 -10   9   9      617.75      609.37     43.90 o 
  -9   9   9        2.83       43.27     23.96 o 
  -8   9   9      541.50      577.64     25.99 o 
  -7   9   9      963.73      931.77     29.24 o 
  -6   9   9      676.04      695.92     27.77 o 
  -5   9   9      691.47      700.65     28.48 o 
  -4   9   9       34.57       55.51     15.19 o 
  -3   9   9      530.21      492.18     26.19 o 
  -2   9   9       92.99       95.66     16.99 o 
  -1   9   9      101.58      108.57     17.38 o 
   0   9   9      515.57      639.12     27.81 o 
   1   9   9     1882.12     1571.80     36.53 o 
   2   9   9       22.06       61.53     18.21 o 
   3   9   9        3.83       40.14     16.30 o 
   4   9   9      788.46      832.34     31.28 o 
   5   9   9      301.72      332.90     52.41 o 
   6   9   9       18.74       26.25     24.80 o 
   7   9   9      156.81      114.50     34.92 o 
   8   9   9     1040.82     1076.65     58.61 o 
 -13  10   9       41.98       52.29     33.51 o 
 -12  10   9        6.90       64.18     37.42 o 
 -11  10   9      345.55      272.62     34.10 o 
 -10  10   9     1572.66     1572.62     54.77 o 
  -9  10   9      420.88      468.96     40.90 o 
  -8  10   9       77.25      101.40     18.90 o 
  -7  10   9      189.06      196.76     20.89 o 
  -6  10   9      496.58      465.73     24.80 o 
  -5  10   9     1011.47     1040.88     33.67 o 
  -4  10   9       12.62       36.79     21.66 o 
  -3  10   9      400.10      385.81     24.62 o 
  -2  10   9      335.40      306.78     23.23 o 
  -1  10   9       28.62       53.91     15.29 o 
   0  10   9        5.81       29.59     24.69 o 
   1  10   9      214.93      184.23     19.35 o 
   2  10   9      671.79      712.31     31.66 o 
   3  10   9       68.86       56.05     18.94 o 
   4  10   9       42.28       91.65     30.81 o 
   5  10   9      107.59      107.17     38.23 o 
   6  10   9     1678.71     1693.25    104.37 o 
   7  10   9      333.04      394.98     50.55 o 
   8  10   9      144.70      129.94     32.09 o 
 -13  11   9      131.60      156.28     31.51 o 
 -12  11   9        8.09       19.20     37.30 o 
 -11  11   9      157.40      129.48     29.67 o 
 -10  11   9      201.33      163.43     26.73 o 
  -9  11   9      169.76      139.06     29.76 o 
  -8  11   9      637.32      680.48     46.61 o 
  -7  11   9       60.21       56.59     14.20 o 
  -6  11   9       27.82       81.99     21.71 o 
  -5  11   9      614.50      593.54     27.41 o 
  -4  11   9     1208.41     1107.82     46.41 o 
  -3  11   9     1268.82     1214.49     33.40 o 
  -2  11   9       46.85       37.09     12.56 o 
  -1  11   9        2.05       34.81     21.48 o 
   0  11   9     1467.59     1489.61     37.42 o 
   1  11   9      632.02      657.25     30.29 o 
   2  11   9        4.84       46.64     19.27 o 
   3  11   9     1385.60     1486.41    116.11 o 
   4  11   9      919.85     1010.08     55.79 o 
   5  11   9      410.77      368.46     41.31 o 
   6  11   9       20.56       20.01     31.22 o 
   7  11   9       31.55       46.99     24.09 o 
 -12  12   9      227.99      284.49     41.22 o 
 -11  12   9       15.89       31.81     31.09 o 
 -10  12   9      768.76      814.84     51.01 o 
  -9  12   9       92.76       74.05     27.13 o 
  -8  12   9      109.55       80.40     21.70 o 
  -7  12   9     1233.43     1177.24     60.49 o 
  -6  12   9        7.68       51.21     20.50 o 
  -5  12   9      283.14      330.88     26.64 o 
  -4  12   9      239.54      189.90     26.47 o 
  -3  12   9      667.34      717.92     30.22 o 
  -2  12   9     1303.51     1373.46     37.03 o 
  -1  12   9      246.11      245.89     24.67 o 
   0  12   9       72.35       94.22     15.88 o 
   1  12   9      408.53      380.11     25.59 o 
   2  12   9      149.27      116.50     28.48 o 
   3  12   9      189.52      156.61     29.52 o 
   4  12   9      244.99      237.33     33.89 o 
   5  12   9       93.38       62.50     28.68 o 
   6  12   9      259.02      257.08     38.12 o 
 -11  13   9      237.24      246.64     42.37 o 
 -10  13   9      122.63       69.94     22.11 o 
  -9  13   9      735.07      738.64     48.21 o 
  -8  13   9      325.51      374.56     39.39 o 
  -7  13   9      259.27      242.84     31.31 o 
  -6  13   9       87.41      112.64     26.53 o 
  -5  13   9      595.34      552.81     26.76 o 
  -4  13   9       18.08       59.58     22.66 o 
  -3  13   9     1062.37      927.28     31.92 o 
  -2  13   9      238.20      293.92     24.90 o 
  -1  13   9     1625.78     1476.41     56.00 o 
   0  13   9       60.52       54.56     14.96 o 
   1  13   9     1061.03     1074.32     53.41 o 
   2  13   9      193.90      153.53     28.24 o 
   3  13   9      115.24      170.98     35.57 o 
   4  13   9       59.00       67.14     25.86 o 
   5  13   9      407.51      386.48     55.10 o 
  -9  14   9       75.54       81.45     24.64 o 
  -8  14   9        0.31       33.23     24.71 o 
  -7  14   9     1185.78     1157.72     55.99 o 
  -6  14   9       17.29       28.49     24.15 o 
  -5  14   9      448.47      494.64     46.39 o 
  -4  14   9      114.18      109.88     20.44 o 
  -3  14   9      872.97      898.20     33.43 o 
  -2  14   9        0.99       29.75     19.38 o 
  -1  14   9      499.56      473.88     29.67 o 
   0  14   9      522.89      668.41     67.76 o 
   1  14   9      651.63      656.60     50.31 o 
   2  14   9       16.75       40.47     29.04 o 
   3  14   9      761.07      808.23     51.15 o 
  -7  15   9      381.29      348.98     38.95 o 
  -6  15   9        0.74       -0.19     36.43 o 
  -5  15   9      383.84      365.63     38.50 o 
  -4  15   9       11.80       55.24     38.03 o 
  -3  15   9       24.99       42.24     22.20 o 
  -2  15   9      137.01      153.14     24.50 o 
  -1  15   9      195.16      251.34     44.15 o 
   0  15   9      335.08      355.28     38.75 o 
   1  15   9      100.09       87.23     25.55 o 
 -16   0  10      202.94      195.48     32.13 o 
 -14   0  10     2833.09     3047.19     65.72 o 
 -12   0  10     1519.79     1613.97     50.79 o 
 -10   0  10     1384.25     1408.15     58.97 o 
  -8   0  10       10.82       57.37     28.85 o 
  -6   0  10     5501.62     5462.80     65.29 o 
  -4   0  10      575.42      556.00     30.52 o 
  -2   0  10    14730.70    15249.49    107.13 o 
   0   0  10     2467.83     2555.57     54.61 o 
   2   0  10       32.84       37.21     18.60 o 
   4   0  10     3781.24     3711.88     74.32 o 
   6   0  10      213.32      263.01     30.21 o 
   8   0  10     1422.21     1443.95     51.68 o 
  10   0  10      516.79      480.45     41.41 o 
 -16   1  10      281.49      250.14     29.60 o 
 -15   1  10      120.99      116.35     22.29 o 
 -14   1  10        0.86       63.88     22.10 o 
 -13   1  10       11.78       23.91     14.13 o 
 -12   1  10      226.52      266.10     21.79 o 
 -11   1  10       88.82       81.81     17.12 o 
 -10   1  10       45.40       60.71     13.27 o 
  -9   1  10       27.25       57.39     19.97 o 
  -8   1  10     3271.32     3178.74     62.91 o 
  -7   1  10       80.46       69.30     13.11 o 
  -6   1  10     1394.45     1316.86     28.87 o 
  -5   1  10     5941.84     5921.99     80.17 o 
  -4   1  10      648.43      618.25     22.83 o 
  -3   1  10      120.33      107.64     13.53 o 
  -2   1  10     1374.28     1262.42     25.62 o 
  -1   1  10      536.25      508.99     21.40 o 
   0   1  10     4972.42     4943.50     73.52 o 
   1   1  10      739.13      748.51     28.79 o 
   2   1  10     1152.80     1135.46     34.77 o 
   3   1  10     1782.04     1828.95     33.49 o 
   4   1  10     2005.34     1992.95     55.21 o 
   5   1  10        1.70       51.29     23.35 o 
   6   1  10      227.75      230.57     20.18 o 
   7   1  10        0.26       32.41     21.06 o 
   8   1  10      354.95      366.55     24.18 o 
   9   1  10       78.13       90.22     16.07 o 
  10   1  10      438.27      453.54     27.30 o 
 -16   2  10       96.84       84.66     21.68 o 
 -15   2  10      592.38      636.38     38.78 o 
 -14   2  10      285.58      314.17     23.12 o 
 -13   2  10      845.63      864.90     29.82 o 
 -12   2  10     1300.63     1293.44     33.59 o 
 -11   2  10      600.82      614.46     25.88 o 
 -10   2  10      754.52      761.36     26.78 o 
  -9   2  10      185.59      209.37     18.14 o 
  -8   2  10       13.44       50.57     16.10 o 
  -7   2  10        1.66       34.11     18.81 o 
  -6   2  10     4183.96     4242.15     55.28 o 
  -5   2  10     3429.79     3351.96     61.25 o 
  -4   2  10      107.76      132.86     15.26 o 
  -3   2  10     2619.36     2776.28     47.61 o 
  -2   2  10     3373.34     3286.76     39.66 o 
  -1   2  10     1742.82     1575.26     36.74 o 
   0   2  10     2340.22     2356.42     42.45 o 
   1   2  10    15365.36    15922.71    119.63 o 
   2   2  10     8367.81     8635.98     63.00 o 
   3   2  10      788.33      780.55     26.46 o 
   4   2  10      918.10      867.63     26.89 o 
   5   2  10        1.52       30.44     21.95 o 
   6   2  10       44.06       87.44     18.04 o 
   7   2  10     2540.02     2624.72     45.26 o 
   8   2  10      230.69      208.89     23.59 o 
   9   2  10      142.42      124.99     18.40 o 
  10   2  10      209.61      178.12     21.86 o 
 -16   3  10       38.10       34.97     17.66 o 
 -15   3  10      312.58      319.75     31.47 o 
 -14   3  10      265.76      231.17     19.92 o 
 -13   3  10      480.68      509.69     36.97 o 
 -12   3  10      169.85      123.48     17.21 o 
 -11   3  10     1326.42     1285.89     29.85 o 
 -10   3  10     2543.04     2571.20     54.87 o 
  -9   3  10      442.71      430.98     26.88 o 
  -8   3  10       16.62       61.01     15.44 o 
  -7   3  10      536.90      531.14     22.11 o 
  -6   3  10     1720.56     1699.77     29.51 o 
  -5   3  10     3606.76     3607.43     39.92 o 
  -4   3  10     2051.35     1978.06     30.94 o 
  -3   3  10     1735.72     1533.73     25.90 o 
  -2   3  10      390.45      441.17     21.38 o 
  -1   3  10      150.30      171.85     14.92 o 
   0   3  10      565.79      522.97     20.28 o 
   1   3  10     1507.56     1508.25     29.29 o 
   2   3  10        0.96       51.09     23.00 o 
   3   3  10     1423.42     1466.51     31.94 o 
   4   3  10      103.59      103.96     15.60 o 
   5   3  10     1629.00     1520.95     33.04 o 
   6   3  10       60.44       55.65     12.54 o 
   7   3  10       30.23       55.92     15.40 o 
   8   3  10      235.10      209.21     21.46 o 
   9   3  10      710.61      686.11     34.23 o 
  10   3  10       41.11       38.79     23.89 o 
 -16   4  10      135.16      142.03     23.72 o 
 -15   4  10     1750.97     1581.36     49.45 o 
 -14   4  10      105.79      168.84     28.18 o 
 -13   4  10       89.62       67.48     13.38 o 
 -12   4  10      674.30      681.65     26.46 o 
 -11   4  10      401.97      444.60     24.23 o 
 -10   4  10     1639.18     1674.58     37.53 o 
  -9   4  10      823.79      855.06     26.40 o 
  -8   4  10      505.11      502.60     23.09 o 
  -7   4  10     1125.53     1026.16     25.41 o 
  -6   4  10       42.61       52.36     11.95 o 
  -5   4  10     1060.79     1019.13     22.24 o 
  -4   4  10       80.20       70.71      9.53 o 
  -3   4  10      544.24      509.52     17.63 o 
  -2   4  10     1268.27     1264.12     20.96 o 
  -1   4  10     2099.34     1989.41     39.75 o 
   0   4  10       37.36       47.61     10.93 o 
   1   4  10      306.30      271.20     17.12 o 
   2   4  10      656.45      657.00     27.91 o 
   3   4  10       11.49       27.45     12.72 o 
   4   4  10      124.39      119.54     15.36 o 
   5   4  10      344.14      329.21     21.55 o 
   6   4  10       38.65       44.77     13.75 o 
   7   4  10      608.07      699.85     29.26 o 
   8   4  10      517.01      496.57     39.03 o 
   9   4  10        5.77       39.18     32.34 o 
 -16   5  10       50.59       55.90     27.95 o 
 -15   5  10        7.77       53.99     25.89 o 
 -14   5  10        2.25       75.76     30.13 o 
 -13   5  10     1421.12     1488.71     49.26 o 
 -12   5  10       19.42       50.99     15.73 o 
 -11   5  10     1190.42     1245.50     42.73 o 
 -10   5  10        1.08       36.36     17.73 o 
  -9   5  10     1959.31     1988.00     34.55 o 
  -8   5  10      764.23      746.14     23.73 o 
  -7   5  10      251.95      260.41     17.55 o 
  -6   5  10      193.13      212.35     15.75 o 
  -5   5  10        3.40       35.11     17.51 o 
  -4   5  10      183.55      218.65     13.46 o 
  -3   5  10     4804.61     4655.97     38.13 o 
  -2   5  10      592.78      556.65     20.12 o 
  -1   5  10     3740.93     3783.02     37.54 o 
   0   5  10       71.57       69.43     10.82 o 
   1   5  10       25.99       27.33     10.64 o 
   2   5  10       11.64       53.22     19.36 o 
   3   5  10      139.98      145.03     16.25 o 
   4   5  10        9.50       61.33     21.28 o 
   5   5  10     1128.94     1176.95     33.30 o 
   6   5  10      271.02      231.14     21.11 o 
   7   5  10        1.72       34.25     17.53 o 
   8   5  10      667.69      646.44     38.57 o 
   9   5  10      306.57      321.57     32.35 o 
 -15   6  10      146.93      148.51     26.48 o 
 -14   6  10      333.25      369.30     33.47 o 
 -13   6  10        1.30       45.42     30.50 o 
 -12   6  10        1.45       39.71     20.42 o 
 -11   6  10      439.31      438.73     23.51 o 
 -10   6  10        3.56       47.53     14.15 o 
  -9   6  10     1513.81     1473.83     30.84 o 
  -8   6  10      130.08      125.61     14.43 o 
  -7   6  10     1354.69     1381.03     28.29 o 
  -6   6  10     1508.92     1432.64     27.21 o 
  -5   6  10        2.73       25.49     23.15 o 
  -4   6  10       58.17       59.23      9.46 o 
  -3   6  10      108.10      123.35     17.26 o 
  -2   6  10      405.42      397.33     34.81 o 
  -1   6  10       98.74       95.36      7.21 o 
   0   6  10       40.98       52.98     12.64 o 
   1   6  10        3.33       47.92     24.81 o 
   2   6  10      963.54      954.01     45.22 o 
   3   6  10     2656.91     2763.62     51.41 o 
   4   6  10      255.13      231.85     18.77 o 
   5   6  10       68.94       86.41     15.72 o 
   6   6  10       41.97       40.52     16.40 o 
   7   6  10      235.93      309.72     38.79 o 
   8   6  10       73.60       97.13     34.94 o 
   9   6  10        2.48       35.66     37.79 o 
 -15   7  10       80.42       59.38     24.88 o 
 -14   7  10        3.03       44.17     36.88 o 
 -13   7  10      395.36      326.75     30.58 o 
 -12   7  10      542.80      519.13     32.61 o 
 -11   7  10       17.78       46.40     23.82 o 
 -10   7  10      277.27      298.94     21.15 o 
  -9   7  10     1142.84     1067.38     26.73 o 
  -8   7  10     1299.41     1367.59     28.01 o 
  -7   7  10     1104.93     1078.44     32.62 o 
  -6   7  10     3020.75     3010.24     45.89 o 
  -5   7  10      618.06      641.76     32.89 o 
  -4   7  10      897.00      878.99     31.68 o 
  -3   7  10      162.55      189.01     20.63 o 
  -2   7  10      283.53      263.05     25.79 o 
  -1   7  10     3134.55     3262.19     89.02 o 
   0   7  10     1852.90     1795.90     40.26 o 
   1   7  10      767.90      800.43     36.94 o 
   2   7  10       60.13       65.62     15.22 o 
   3   7  10       31.73       35.43     15.03 o 
   4   7  10     1448.60     1327.80     36.37 o 
   5   7  10      387.25      413.85     27.41 o 
   6   7  10      200.56      195.74     26.60 o 
   7   7  10       21.15       61.16     37.17 o 
   8   7  10      179.98      113.59     29.56 o 
 -14   8  10        4.67       23.46     31.27 o 
 -13   8  10       40.90       83.46     33.16 o 
 -12   8  10      111.22       87.06     25.10 o 
 -11   8  10        1.00       89.95     31.52 o 
 -10   8  10     3441.15     3415.89    101.98 o 
  -9   8  10        2.84       48.05     20.35 o 
  -8   8  10       16.40       65.32     22.98 o 
  -7   8  10     1132.64     1094.75     32.54 o 
  -6   8  10      703.15      655.62     28.51 o 
  -5   8  10      153.60      159.51     20.82 o 
  -4   8  10      166.12      156.12     18.93 o 
  -3   8  10      449.74      469.49     27.92 o 
  -2   8  10      711.92      741.48     30.38 o 
  -1   8  10       63.88       50.17     20.04 o 
   0   8  10       25.96       41.26     15.23 o 
   1   8  10       12.03       69.38     24.48 o 
   2   8  10     2947.73     2840.76     73.43 o 
   3   8  10      543.55      554.16     28.71 o 
   4   8  10      792.27      782.05     32.25 o 
   5   8  10        2.28       48.49     22.90 o 
   6   8  10      520.13      516.71     47.38 o 
   7   8  10      274.73      227.55     35.41 o 
   8   8  10       35.63       69.59     33.62 o 
 -14   9  10      484.93      591.39     74.11 o 
 -13   9  10        1.76       11.48     34.77 o 
 -12   9  10      104.55       75.52     26.78 o 
 -11   9  10       15.04       15.47     36.52 o 
 -10   9  10       32.75       79.48     27.66 o 
  -9   9  10      133.43      134.26     18.76 o 
  -8   9  10      301.90      294.62     22.84 o 
  -7   9  10     1956.89     1791.95     59.57 o 
  -6   9  10      105.69      100.15     18.00 o 
  -5   9  10       17.40       56.29     20.33 o 
  -4   9  10      625.46      680.51     31.00 o 
  -3   9  10     1987.16     1686.76     50.92 o 
  -2   9  10      227.40      272.63     23.96 o 
  -1   9  10        6.19       62.42     20.50 o 
   0   9  10      749.12      822.63     33.37 o 
   1   9  10       67.58       85.94     17.17 o 
   2   9  10       13.77       71.21     21.46 o 
   3   9  10      445.19      420.86     27.20 o 
   4   9  10     1803.18     1911.26     61.75 o 
   5   9  10       93.01       82.66     26.37 o 
   6   9  10       13.56       45.97     30.78 o 
   7   9  10        7.73       88.12     40.00 o 
 -13  10  10       69.46       69.38     26.54 o 
 -12  10  10       19.75       80.14     35.64 o 
 -11  10  10      240.77      232.16     33.92 o 
 -10  10  10      532.67      577.77     46.66 o 
  -9  10  10      872.25      890.20     48.57 o 
  -8  10  10       36.45       85.08     24.37 o 
  -7  10  10       47.14       75.29     22.02 o 
  -6  10  10       80.73      105.55     18.46 o 
  -5  10  10        2.64       46.71     22.41 o 
  -4  10  10      327.90      285.21     24.57 o 
  -3  10  10       29.22       37.64     15.69 o 
  -2  10  10      536.14      606.18     31.71 o 
  -1  10  10       12.45       63.16     26.22 o 
   0  10  10      212.13      208.00     23.57 o 
   1  10  10        7.62       33.14     23.95 o 
   2  10  10     1497.85     1470.46     40.75 o 
   3  10  10      782.72      880.98     40.95 o 
   4  10  10      170.09      146.48     28.91 o 
   5  10  10        0.13       18.87     28.00 o 
   6  10  10     1272.13     1329.39     74.51 o 
   7  10  10      112.03      118.96     31.29 o 
 -12  11  10      324.09      273.77     45.48 o 
 -11  11  10       95.82      114.24     28.55 o 
 -10  11  10        8.31       35.67     36.12 o 
  -9  11  10      864.09      927.15     49.99 o 
  -8  11  10      745.75      693.01     44.45 o 
  -7  11  10      380.26      397.29     26.24 o 
  -6  11  10      137.66      171.87     19.64 o 
  -5  11  10        5.48       50.36     18.68 o 
  -4  11  10     1551.94     1607.70     50.96 o 
  -3  11  10      455.84      472.32     28.46 o 
  -2  11  10      174.49      152.03     20.70 o 
  -1  11  10     1982.37     1903.23     41.04 o 
   0  11  10     1160.65     1243.43     38.14 o 
   1  11  10      886.89      898.98     45.58 o 
   2  11  10       33.46       95.30     22.83 o 
   3  11  10      211.77      244.60     45.06 o 
   4  11  10      358.27      377.39     47.99 o 
   5  11  10      220.22      213.27     53.73 o 
   6  11  10       69.84       74.28     29.66 o 
 -11  12  10      149.66      104.42     26.99 o 
 -10  12  10       22.35       91.77     38.31 o 
  -9  12  10      208.09      215.12     30.40 o 
  -8  12  10       10.30       20.09     34.04 o 
  -7  12  10      917.69     1023.89     51.71 o 
  -6  12  10     1288.39     1261.62     35.80 o 
  -5  12  10      107.58      103.63     17.93 o 
  -4  12  10        7.12       40.11     15.62 o 
  -3  12  10      306.84      291.46     25.06 o 
  -2  12  10       97.91      114.07     18.62 o 
  -1  12  10      238.91      220.19     23.00 o 
   0  12  10      190.16      194.74     23.33 o 
   1  12  10      108.85       88.03     17.83 o 
   2  12  10      390.65      432.26     39.80 o 
   3  12  10      658.89      722.62     49.31 o 
   4  12  10       57.27       62.45     23.53 o 
   5  12  10        7.88       67.86     33.80 o 
 -10  13  10        0.00       22.98     30.91 o 
  -9  13  10      402.21      413.20     63.30 o 
  -8  13  10       93.73       75.51     24.28 o 
  -7  13  10      775.17      642.49     41.70 o 
  -6  13  10      224.51      271.22     36.77 o 
  -5  13  10     1777.21     1741.45     41.82 o 
  -4  13  10       10.28       63.05     22.72 o 
  -3  13  10      888.33     1031.40     36.47 o 
  -2  13  10      282.68      297.80     32.21 o 
  -1  13  10      356.92      396.64     28.75 o 
   0  13  10       41.43       93.70     26.96 o 
   1  13  10      754.56      659.29     48.97 o 
   2  13  10       10.91       36.00     30.29 o 
   3  13  10       85.83       74.99     31.13 o 
   4  13  10        0.67       49.38     29.89 o 
  -8  14  10       13.77        1.84     40.88 o 
  -7  14  10     1291.39     1306.31     87.33 o 
  -6  14  10       18.78       30.76     35.01 o 
  -5  14  10      189.17      186.51     30.61 o 
  -4  14  10      695.30      760.91     42.06 o 
  -3  14  10      567.63      637.86     32.21 o 
  -2  14  10        7.49       90.54     34.41 o 
  -1  14  10     1339.21     1512.14     47.70 o 
   0  14  10       11.08       68.33     35.63 o 
   1  14  10       67.96       66.77     26.19 o 
   2  14  10        8.31       45.23     27.75 o 
  -5  15  10      205.95      183.18     29.85 o 
  -4  15  10      266.10      302.25     34.08 o 
  -3  15  10       73.54       91.74     20.21 o 
  -2  15  10       10.89       46.66     20.77 o 
  -1  15  10        2.70       36.05     23.08 o 
 -16   0  11      529.31      458.77     39.17 o 
 -14   0  11      329.18      292.31     35.61 o 
 -12   0  11      547.52      612.29     41.91 o 
 -10   0  11      257.93      277.62     31.55 o 
  -8   0  11     1081.94      946.21     40.52 o 
  -6   0  11     7146.96     7130.90     86.23 o 
  -4   0  11       53.29       61.19     17.40 o 
  -2   0  11      216.86      242.55     26.92 o 
   0   0  11      340.46      316.44     26.18 o 
   2   0  11       24.00       59.38     20.27 o 
   4   0  11       77.07       63.30     20.55 o 
   6   0  11      111.58      136.75     26.66 o 
   8   0  11      686.20      671.45     79.01 o 
 -16   1  11       87.09       70.26     16.34 o 
 -15   1  11       26.81       40.16     18.39 o 
 -14   1  11      135.75      192.28     20.75 o 
 -13   1  11       80.93       54.55     12.45 o 
 -12   1  11     1474.38     1552.12     50.57 o 
 -11   1  11      256.43      269.61     20.60 o 
 -10   1  11      896.85      975.19     30.83 o 
  -9   1  11     1881.54     1907.25     35.75 o 
  -8   1  11      597.54      650.03     25.31 o 
  -7   1  11       91.08       75.06     13.83 o 
  -6   1  11      453.72      408.73     18.67 o 
  -5   1  11       27.56       31.40     12.34 o 
  -4   1  11     2267.71     2323.25     36.05 o 
  -3   1  11      455.29      394.88     20.35 o 
  -2   1  11     1378.93     1386.50     29.29 o 
  -1   1  11     1888.41     1962.96     33.92 o 
   0   1  11     4215.83     4204.12     46.45 o 
   1   1  11      127.48      123.63     16.70 o 
   2   1  11       31.18       38.28     13.76 o 
   3   1  11       11.86       39.02     19.84 o 
   4   1  11      553.00      569.31     28.43 o 
   5   1  11       65.96       88.04     16.71 o 
   6   1  11      444.69      498.38     25.73 o 
   7   1  11      210.68      212.79     21.63 o 
   8   1  11      183.36      176.99     22.45 o 
   9   1  11       76.23       80.40     16.60 o 
 -16   2  11      432.05      402.77     39.10 o 
 -15   2  11      192.17      213.39     22.59 o 
 -14   2  11      165.31      178.42     20.30 o 
 -13   2  11      181.84      151.88     18.08 o 
 -12   2  11      321.59      327.00     23.20 o 
 -11   2  11       58.52       55.76     15.75 o 
 -10   2  11     1902.86     1842.09     35.70 o 
  -9   2  11      284.26      274.13     20.62 o 
  -8   2  11      156.00      151.65     18.86 o 
  -7   2  11       39.00       45.29     10.65 o 
  -6   2  11     1269.32     1240.96     46.90 o 
  -5   2  11     3245.72     3290.75     49.14 o 
  -4   2  11     1248.35     1201.82     28.14 o 
  -3   2  11    12983.60    13126.48    101.27 o 
  -2   2  11     9040.93     9294.81     64.70 o 
  -1   2  11     4297.93     4220.63     60.19 o 
   0   2  11     1953.84     1874.95     32.41 o 
   1   2  11      635.19      616.64     23.75 o 
   2   2  11      378.74      352.99     20.96 o 
   3   2  11     4237.15     4369.65     70.70 o 
   4   2  11      558.79      552.41     26.24 o 
   5   2  11       25.30       58.06     18.22 o 
   6   2  11       34.41       48.75     16.15 o 
   7   2  11        9.86       63.68     28.01 o 
   8   2  11       73.22       90.02     17.11 o 
   9   2  11      103.75       97.44     16.89 o 
 -16   3  11      122.25      153.57     26.54 o 
 -15   3  11      397.06      380.55     45.01 o 
 -14   3  11     1914.95     1988.93     93.90 o 
 -13   3  11      285.45      271.83     21.28 o 
 -12   3  11       33.51       38.05     14.83 o 
 -11   3  11      880.44      903.03     36.13 o 
 -10   3  11      856.86      902.75     28.86 o 
  -9   3  11     1568.73     1592.43     34.05 o 
  -8   3  11     1272.14     1227.27     29.95 o 
  -7   3  11      796.71      812.86     26.36 o 
  -6   3  11       19.91       28.60     21.25 o 
  -5   3  11        3.13       36.82     19.86 o 
  -4   3  11      370.15      334.88     18.42 o 
  -3   3  11     1116.82     1110.81     25.68 o 
  -2   3  11      768.44      799.62     23.92 o 
  -1   3  11     1893.32     1864.66     31.74 o 
   0   3  11      169.88      178.92     17.48 o 
   1   3  11     2871.50     2777.11     45.10 o 
   2   3  11        0.59       29.94     22.80 o 
   3   3  11       28.54       42.11     12.63 o 
   4   3  11      229.61      184.32     19.43 o 
   5   3  11     1198.78     1157.57     33.33 o 
   6   3  11       16.32       69.57     20.56 o 
   7   3  11       12.49       34.69     23.46 o 
   8   3  11      480.10      472.80     35.45 o 
   9   3  11      170.02      149.20     27.14 o 
 -16   4  11      305.23      241.53     30.44 o 
 -15   4  11      460.74      488.29     35.10 o 
 -14   4  11      712.94      745.73     39.48 o 
 -13   4  11      374.70      409.78     24.07 o 
 -12   4  11      119.80       96.77     14.71 o 
 -11   4  11      263.55      252.79     21.43 o 
 -10   4  11      131.08      149.27     17.92 o 
  -9   4  11       81.10       75.61     13.70 o 
  -8   4  11     1186.59     1150.45     28.87 o 
  -7   4  11      252.04      259.79     19.00 o 
  -6   4  11      134.78      145.40     15.64 o 
  -5   4  11     2600.25     2537.90     40.90 o 
  -4   4  11     1942.57     1895.96     32.77 o 
  -3   4  11      273.20      249.26     14.20 o 
  -2   4  11      303.36      340.16     17.77 o 
  -1   4  11       11.27       39.62     14.58 o 
   0   4  11        1.71       40.46     15.21 o 
   1   4  11      511.45      473.93     21.60 o 
   2   4  11      324.73      287.17     20.20 o 
   3   4  11      133.53      149.62     17.26 o 
   4   4  11      202.75      265.08     21.71 o 
   5   4  11      138.32      122.23     17.06 o 
   6   4  11      379.75      382.71     23.85 o 
   7   4  11     1031.01      960.55     33.94 o 
   8   4  11      103.38      127.67     22.73 o 
   9   4  11       32.19       28.90     46.90 o 
 -15   5  11      291.28      281.53     32.23 o 
 -14   5  11       21.02       18.05     25.36 o 
 -13   5  11      428.93      472.69     29.72 o 
 -12   5  11      475.23      410.87     23.91 o 
 -11   5  11      272.14      245.25     20.86 o 
 -10   5  11      173.84      189.60     23.08 o 
  -9   5  11      231.18      223.67     19.90 o 
  -8   5  11        1.44       54.73     21.69 o 
  -7   5  11     2310.62     2245.30     35.10 o 
  -6   5  11      233.41      250.84     18.22 o 
  -5   5  11     1684.93     1677.53     28.72 o 
  -4   5  11      161.83      165.04     13.60 o 
  -3   5  11      215.46      223.92     15.66 o 
  -2   5  11       27.89       38.41     13.40 o 
  -1   5  11        7.89       55.46     16.68 o 
   0   5  11       97.88       78.33     13.75 o 
   1   5  11      321.48      353.12     19.97 o 
   2   5  11      144.01       92.12     14.49 o 
   3   5  11       81.22       74.40     25.99 o 
   4   5  11     1350.08     1220.76     37.66 o 
   5   5  11      693.17      754.32     29.55 o 
   6   5  11        5.97       30.36     24.61 o 
   7   5  11      114.70       98.71     24.37 o 
   8   5  11       11.39       74.26     23.45 o 
 -15   6  11      211.03      330.07     71.42 o 
 -14   6  11       24.66       67.49     26.46 o 
 -13   6  11      634.62      663.25     47.71 o 
 -12   6  11        1.94       68.25     25.59 o 
 -11   6  11      403.15      409.72     23.59 o 
 -10   6  11      262.79      231.20     20.54 o 
  -9   6  11      911.48      982.41     28.90 o 
  -8   6  11      162.82      125.64     14.86 o 
  -7   6  11      720.22      677.19     22.25 o 
  -6   6  11      119.90      143.29     19.74 o 
  -5   6  11      264.59      376.17     41.19 o 
  -4   6  11        0.24       52.54     20.31 o 
  -3   6  11        1.38       16.99     18.69 o 
  -2   6  11      994.05      998.92     35.99 o 
  -1   6  11     4497.53     4732.69     77.81 o 
   0   6  11      223.50      169.91     21.00 o 
   1   6  11       24.70       66.18     16.99 o 
   2   6  11        1.27       18.25     22.69 o 
   3   6  11      220.68      209.77     27.45 o 
   4   6  11        7.63       70.28     24.13 o 
   5   6  11       79.29       79.41     16.31 o 
   6   6  11        3.73       13.90     20.87 o 
   7   6  11     1605.09     1495.99     59.76 o 
   8   6  11      161.64      127.58     30.13 o 
 -14   7  11      412.49      427.68     40.83 o 
 -13   7  11      287.10      345.94     75.02 o 
 -12   7  11      310.96      358.92     39.79 o 
 -11   7  11      255.73      280.14     42.48 o 
 -10   7  11     2245.47     2177.99     52.49 o 
  -9   7  11      796.99      772.60     30.84 o 
  -8   7  11     1019.48      911.85     57.74 o 
  -7   7  11      261.52      284.93     25.14 o 
  -6   7  11      209.63      226.95     23.50 o 
  -5   7  11     1934.15     1855.12     39.61 o 
  -4   7  11      640.02      685.11     30.22 o 
  -3   7  11     1840.49     1768.01     44.61 o 
  -2   7  11      181.42      199.01     22.15 o 
  -1   7  11      268.48      317.33     22.33 o 
   0   7  11     2426.26     2263.92     46.26 o 
   1   7  11        9.76       42.90     16.66 o 
   2   7  11      121.72      131.13     23.18 o 
   3   7  11       22.19       27.95     22.88 o 
   4   7  11      169.88      221.90     25.84 o 
   5   7  11     1164.32     1140.27     36.72 o 
   6   7  11      159.59      160.09     34.27 o 
   7   7  11        4.09       30.08     26.03 o 
 -14   8  11      945.75      963.24     53.01 o 
 -13   8  11       10.50       46.49     28.54 o 
 -12   8  11        2.48        5.13     41.58 o 
 -11   8  11      475.67      541.38     43.88 o 
 -10   8  11     1235.82     1146.07     34.57 o 
  -9   8  11       74.41       95.93     16.52 o 
  -8   8  11        7.18       19.46     24.87 o 
  -7   8  11      772.47      801.09     33.69 o 
  -6   8  11      835.48      783.53     34.02 o 
  -5   8  11       24.55       64.12     20.99 o 
  -4   8  11      343.45      340.50     26.68 o 
  -3   8  11       19.45       54.63     17.32 o 
  -2   8  11     2536.63     2585.47     94.46 o 
  -1   8  11      635.65      554.60     28.79 o 
   0   8  11      783.84      729.42     30.68 o 
   1   8  11        9.07       51.76     26.31 o 
   2   8  11     1173.91     1099.31     47.49 o 
   3   8  11     1096.90     1122.67     38.48 o 
   4   8  11      107.29       88.19     18.42 o 
   5   8  11      468.26      432.43     41.96 o 
   6   8  11     1490.81     1713.62     79.94 o 
   7   8  11       63.71      103.16     56.80 o 
 -13   9  11       13.09       34.63     28.77 o 
 -12   9  11      305.55      265.82     47.45 o 
 -11   9  11     1353.03     1178.78     55.88 o 
 -10   9  11      167.52      153.63     36.62 o 
  -9   9  11       18.36       56.77     20.55 o 
  -8   9  11      105.12      107.35     20.25 o 
  -7   9  11      207.12      166.15     22.01 o 
  -6   9  11      121.72      118.88     18.91 o 
  -5   9  11        4.75       40.41     25.40 o 
  -4   9  11      630.89      649.78     33.39 o 
  -3   9  11      100.21       98.25     20.44 o 
  -2   9  11      146.87      184.66     24.15 o 
  -1   9  11      432.21      439.34     38.82 o 
   0   9  11     1831.02     2016.65     45.08 o 
   1   9  11        1.59       50.03     23.64 o 
   2   9  11       59.55       98.06     21.85 o 
   3   9  11       70.12       32.45     14.33 o 
   4   9  11      183.12      161.98     25.64 o 
   5   9  11      161.75      134.78     31.09 o 
   6   9  11      824.12      761.60     51.79 o 
 -12  10  11      194.45      112.72     27.99 o 
 -11  10  11        2.03       41.26     29.99 o 
 -10  10  11      130.65      161.58     32.46 o 
  -9  10  11       12.95       45.47     28.66 o 
  -8  10  11      180.95      145.50     20.37 o 
  -7  10  11       82.77       95.04     18.92 o 
  -6  10  11      774.47      729.52     31.80 o 
  -5  10  11        4.62       83.74     23.71 o 
  -4  10  11      223.31      226.82     24.87 o 
  -3  10  11      121.97      127.66     24.61 o 
  -2  10  11     1140.60     1146.55     49.84 o 
  -1  10  11     1010.13     1068.95     49.06 o 
   0  10  11      390.28      391.69     28.39 o 
   1  10  11        0.12       57.26     24.81 o 
   2  10  11     2709.13     2765.38     75.51 o 
   3  10  11      205.30      253.77     40.29 o 
   4  10  11      266.78      293.05     43.73 o 
   5  10  11        0.22       84.14     50.45 o 
   6  10  11     1163.51     1327.29     65.16 o 
 -12  11  11      591.67      559.90     49.77 o 
 -11  11  11       25.51       42.79     30.31 o 
 -10  11  11      226.36      242.90     95.79 o 
  -9  11  11       31.77       90.26     30.80 o 
  -8  11  11     1037.18     1021.22     51.25 o 
  -7  11  11      286.12      290.74     24.82 o 
  -6  11  11      367.33      379.98     39.40 o 
  -5  11  11      712.99      665.53     30.30 o 
  -4  11  11     1275.02     1234.30     44.79 o 
  -3  11  11     1464.01     1479.17     44.11 o 
  -2  11  11       24.10       57.40     14.76 o 
  -1  11  11      629.76      584.45     31.21 o 
   0  11  11      462.76      465.71     32.05 o 
   1  11  11       89.35       84.82     17.97 o 
   2  11  11      105.17      125.28     25.50 o 
   3  11  11        0.16       69.08     40.97 o 
   4  11  11      593.27      663.42     60.97 o 
   5  11  11       51.98       50.22     28.58 o 
 -10  12  11      505.52      494.67     47.31 o 
  -9  12  11      265.08      227.61     33.49 o 
  -8  12  11       19.92       26.66     37.47 o 
  -7  12  11      385.55      388.35     40.70 o 
  -6  12  11      138.34      102.48     18.04 o 
  -5  12  11      460.10      441.97     28.19 o 
  -4  12  11      114.89       95.96     18.50 o 
  -3  12  11      157.39      125.92     19.39 o 
  -2  12  11      256.29      291.47     32.16 o 
  -1  12  11      980.21      979.52     34.46 o 
   0  12  11       30.14       71.63     22.27 o 
   1  12  11       12.75       23.70     28.89 o 
   2  12  11      219.27      231.40     37.53 o 
   3  12  11      105.48       91.22     25.72 o 
  -9  13  11      929.62      857.57     52.88 o 
  -8  13  11       10.31       18.01     29.59 o 
  -7  13  11      893.37     1032.47     59.13 o 
  -6  13  11       78.79      110.42     29.76 o 
  -5  13  11      595.57      600.09     32.26 o 
  -4  13  11       24.55       65.36     20.30 o 
  -3  13  11      984.21      875.09     35.81 o 
  -2  13  11       53.47       64.88     19.21 o 
  -1  13  11       68.52       85.69     19.20 o 
   0  13  11       32.15       40.20     28.67 o 
   1  13  11       32.86       61.74     34.67 o 
   2  13  11       47.75       55.11     30.77 o 
  -7  14  11      318.42      301.06     64.29 o 
  -6  14  11       54.19       81.89     26.77 o 
  -5  14  11     1302.70     1338.66     55.60 o 
  -4  14  11      105.73       85.03     19.67 o 
  -3  14  11      197.33      188.12     23.99 o 
  -2  14  11       39.30       70.68     17.82 o 
  -1  14  11       86.94       79.78     31.37 o 
   0  14  11       97.73       97.53     24.56 o 
 -16   0  12      626.90      581.02     42.69 o 
 -14   0  12      123.94      126.37     25.50 o 
 -12   0  12      996.64      987.46     48.07 o 
 -10   0  12     4618.48     4944.32     96.73 o 
  -8   0  12      146.29      103.29     23.01 o 
  -6   0  12     1054.03      945.21     40.56 o 
  -4   0  12     1546.38     1505.53     47.40 o 
  -2   0  12      120.39      152.99     24.48 o 
   0   0  12      950.23      868.89     38.24 o 
   2   0  12       38.22       38.48     25.36 o 
   4   0  12     2509.69     2558.32    138.01 o 
   6   0  12      488.71      458.87     34.67 o 
   8   0  12      329.22      309.32     32.64 o 
 -16   1  12      697.56      719.65     47.14 o 
 -15   1  12      151.13      128.10     18.12 o 
 -14   1  12      367.94      415.68     25.75 o 
 -13   1  12      541.67      539.70     27.49 o 
 -12   1  12      870.42      917.12     32.33 o 
 -11   1  12        2.58       55.55     24.65 o 
 -10   1  12        3.50       78.28     21.89 o 
  -9   1  12      412.72      359.97     21.50 o 
  -8   1  12      842.35      847.28     27.41 o 
  -7   1  12      139.52      133.60     16.98 o 
  -6   1  12      230.84      252.57     23.85 o 
  -5   1  12     1081.76     1089.35     29.34 o 
  -4   1  12     5572.84     5513.12     62.55 o 
  -3   1  12      194.55      200.37     17.56 o 
  -2   1  12      139.84      125.48     18.22 o 
  -1   1  12      307.09      307.68     20.11 o 
   0   1  12      593.54      609.87     25.14 o 
   1   1  12       29.24       35.80     14.15 o 
   2   1  12       63.88       92.34     16.09 o 
   3   1  12      188.34      174.74     20.31 o 
   4   1  12      651.78      633.23     27.24 o 
   5   1  12      126.34      134.82     18.99 o 
   6   1  12        2.37       41.38     23.11 o 
   7   1  12       19.66       51.02     22.42 o 
   8   1  12      249.81      237.15     22.50 o 
 -15   2  12       66.97      113.26     17.95 o 
 -14   2  12      642.23      602.47     27.87 o 
 -13   2  12      217.92      175.58     19.75 o 
 -12   2  12       46.29       56.77     15.43 o 
 -11   2  12       31.08       58.18     16.97 o 
 -10   2  12      839.19      892.19     30.89 o 
  -9   2  12     2710.57     2908.74     43.35 o 
  -8   2  12      605.57      640.40     25.35 o 
  -7   2  12     5561.15     5523.67     54.76 o 
  -6   2  12     5687.38     5603.59     54.13 o 
  -5   2  12     1293.46     1340.53     31.33 o 
  -4   2  12     1879.96     1916.62     34.70 o 
  -3   2  12     4508.67     4493.50     48.03 o 
  -2   2  12     2103.96     2147.19     36.01 o 
  -1   2  12     3628.13     3504.00     42.36 o 
   0   2  12     1361.03     1343.30     45.11 o 
   1   2  12      459.69      401.83     22.03 o 
   2   2  12        5.58       21.98     16.60 o 
   3   2  12       52.77       43.95     13.81 o 
   4   2  12      243.90      229.63     23.19 o 
   5   2  12        0.01       58.60     21.31 o 
   6   2  12     1034.81     1031.95     32.93 o 
   7   2  12      983.89      975.12     35.72 o 
   8   2  12       32.69       45.63     17.43 o 
 -15   3  12      750.51      704.02     49.22 o 
 -14   3  12       81.67       84.81     17.46 o 
 -13   3  12      678.30      703.40     29.46 o 
 -12   3  12      346.69      330.80     23.99 o 
 -11   3  12      314.05      303.08     24.15 o 
 -10   3  12       56.05       56.17     13.19 o 
  -9   3  12      686.25      678.10     34.25 o 
  -8   3  12      262.10      264.39     19.66 o 
  -7   3  12      885.18      893.55     26.70 o 
  -6   3  12     1729.57     1698.62     32.34 o 
  -5   3  12     1381.56     1333.31     30.08 o 
  -4   3  12       27.98       60.42     14.02 o 
  -3   3  12     2418.73     2406.83     50.36 o 
  -2   3  12       24.34       56.00     13.93 o 
  -1   3  12      208.49      244.28     19.27 o 
   0   3  12      455.31      391.47     22.56 o 
   1   3  12     1725.76     1606.49     34.31 o 
   2   3  12       13.67       42.54     18.84 o 
   3   3  12        1.46       26.29     17.30 o 
   4   3  12      420.56      403.69     23.72 o 
   5   3  12      264.85      287.58     22.50 o 
   6   3  12      145.65      143.56     30.17 o 
   7   3  12       23.29       43.08     17.14 o 
   8   3  12      140.03      163.96     24.24 o 
 -15   4  12      120.13       76.79     19.87 o 
 -14   4  12      384.63      376.91     28.83 o 
 -13   4  12       80.77       96.10     15.77 o 
 -12   4  12     1380.33     1412.43     51.43 o 
 -11   4  12       74.66       84.22     15.50 o 
 -10   4  12      206.62      224.39     21.01 o 
  -9   4  12     1717.15     1753.23     35.45 o 
  -8   4  12     1453.45     1424.89     36.12 o 
  -7   4  12      299.44      308.88     21.86 o 
  -6   4  12        6.06       68.08     20.96 o 
  -5   4  12      459.74      489.84     24.46 o 
  -4   4  12      196.93      207.27     19.05 o 
  -3   4  12      801.62      783.79     26.31 o 
  -2   4  12      181.02      139.06     16.04 o 
  -1   4  12       84.46       75.48     16.82 o 
   0   4  12        0.11       35.73     20.74 o 
   1   4  12      263.96      236.10     19.69 o 
   2   4  12      984.86     1000.42     41.20 o 
   3   4  12     2227.23     2127.67     44.11 o 
   4   4  12      443.17      396.95     25.34 o 
   5   4  12      132.29       98.85     16.30 o 
   6   4  12       89.98      104.04     19.28 o 
   7   4  12      563.00      538.90     33.86 o 
 -15   5  12      413.46      418.61     43.35 o 
 -14   5  12      149.66      101.96     39.35 o 
 -13   5  12      303.41      281.58     25.92 o 
 -12   5  12      309.42      287.76     22.14 o 
 -11   5  12      594.49      614.04     28.75 o 
 -10   5  12        5.30       21.16     17.34 o 
  -9   5  12      304.24      383.98     23.66 o 
  -8   5  12       37.81       36.84     18.22 o 
  -7   5  12     1171.15     1212.33     46.36 o 
  -6   5  12      280.79      275.11     18.04 o 
  -5   5  12      314.02      310.13     19.49 o 
  -4   5  12       26.65       65.26     20.35 o 
  -3   5  12       14.29       56.90     20.29 o 
  -2   5  12        7.57       44.73     20.34 o 
  -1   5  12      149.65      117.70     19.96 o 
   0   5  12     1015.56     1031.55     43.99 o 
   1   5  12     1340.12     1434.24     42.40 o 
   2   5  12      420.69      418.56     31.39 o 
   3   5  12      124.05      137.24     21.11 o 
   4   5  12       85.30       70.79     15.91 o 
   5   5  12      525.02      544.96     36.27 o 
   6   5  12       11.07       57.50     20.92 o 
   7   5  12      339.11      283.86     48.69 o 
 -14   6  12       10.16       46.41     27.23 o 
 -13   6  12      798.74      726.29     47.80 o 
 -12   6  12      137.70      110.16     21.87 o 
 -11   6  12      878.76      831.16     37.60 o 
 -10   6  12      206.71      259.07     32.64 o 
  -9   6  12      112.14      174.82     23.64 o 
  -8   6  12       40.96       43.22     14.96 o 
  -7   6  12        2.80       48.74     23.56 o 
  -6   6  12     1260.49     1205.85     36.76 o 
  -5   6  12     2054.47     2056.32     59.96 o 
  -4   6  12      190.05      188.25     22.18 o 
  -3   6  12        3.62       -5.96     24.27 o 
  -2   6  12       31.73       71.50     21.73 o 
  -1   6  12      217.56      218.59     24.96 o 
   0   6  12        1.05       46.69     25.51 o 
   1   6  12      322.18      335.87     28.12 o 
   2   6  12        1.24       -3.06     22.30 o 
   3   6  12     2202.17     2228.58     63.19 o 
   4   6  12      490.35      455.54     35.08 o 
   5   6  12        4.07       22.00     25.40 o 
   6   6  12      801.36      900.99     44.96 o 
   7   6  12      525.49      713.86    126.07 o 
 -14   7  12      520.45      528.41     46.62 o 
 -13   7  12      384.00      386.92     43.08 o 
 -12   7  12      833.86      727.96     91.83 o 
 -11   7  12      277.21      264.21     24.19 o 
 -10   7  12       47.40       59.48     19.60 o 
  -9   7  12      174.07      158.94     20.67 o 
  -8   7  12      404.73      492.90     30.57 o 
  -7   7  12     2042.78     2059.67     45.26 o 
  -6   7  12       61.01       85.17     18.03 o 
  -5   7  12      587.56      629.55     32.91 o 
  -4   7  12     1850.22     1677.49     41.85 o 
  -3   7  12        4.49       64.89     24.26 o 
  -2   7  12      243.07      238.29     24.44 o 
  -1   7  12       28.30       68.31     20.35 o 
   0   7  12      641.33      627.20     31.42 o 
   1   7  12     1613.29     1602.11     55.32 o 
   2   7  12       72.61       68.51     20.26 o 
   3   7  12      102.25      128.42     21.89 o 
   4   7  12      554.38      581.51     32.30 o 
   5   7  12     1327.18     1191.79     51.32 o 
   6   7  12      400.57      430.85     45.33 o 
 -13   8  12       85.63       83.34     28.49 o 
 -12   8  12       12.17       22.73     26.57 o 
 -11   8  12      759.43      669.49     47.60 o 
 -10   8  12      457.21      396.74     26.16 o 
  -9   8  12       31.46       58.12     21.22 o 
  -8   8  12      402.86      337.01     25.28 o 
  -7   8  12        1.10       35.57     24.65 o 
  -6   8  12     1264.29     1270.61     38.16 o 
  -5   8  12       71.32       91.54     26.48 o 
  -4   8  12      296.80      351.44     30.30 o 
  -3   8  12       47.08       55.20     20.98 o 
  -2   8  12     1519.57     1479.72     42.65 o 
  -1   8  12     1624.86     1621.78     45.55 o 
   0   8  12      428.18      414.15     29.73 o 
   1   8  12      640.61      644.33     34.37 o 
   2   8  12     2330.16     2449.94     60.26 o 
   3   8  12       44.75       42.77     16.38 o 
   4   8  12      110.55       70.91     19.46 o 
   5   8  12      252.85      290.97     44.35 o 
   6   8  12       62.96       48.52     22.11 o 
 -13   9  12       81.86       77.74     28.08 o 
 -12   9  12      129.04      123.23     33.61 o 
 -11   9  12      123.30      111.02     34.32 o 
 -10   9  12        5.05       52.68     28.93 o 
  -9   9  12       27.75       30.37     17.68 o 
  -8   9  12      320.12      354.93     32.08 o 
  -7   9  12      749.09      751.19     45.42 o 
  -6   9  12      374.07      366.05     27.21 o 
  -5   9  12      149.28      125.61     21.09 o 
  -4   9  12      942.62     1020.36     35.60 o 
  -3   9  12       74.06       54.71     15.73 o 
  -2   9  12       69.93       68.37     17.71 o 
  -1   9  12      115.35      117.11     19.81 o 
   0   9  12      320.53      274.56     25.67 o 
   1   9  12       14.70       86.31     25.53 o 
   2   9  12     1502.03     1460.43     57.60 o 
   3   9  12       18.39       48.28     18.46 o 
   4   9  12     1274.92     1203.30     90.81 o 
   5   9  12       60.83      122.55     31.94 o 
 -12  10  12       33.98       23.77     28.81 o 
 -11  10  12      183.59      245.66     40.91 o 
 -10  10  12      314.04      355.61     39.33 o 
  -9  10  12        1.47        9.99     29.55 o 
  -8  10  12        0.88       25.59     22.11 o 
  -7  10  12      117.84       79.27     16.84 o 
  -6  10  12      320.77      357.25     27.20 o 
  -5  10  12      569.43      557.71     30.59 o 
  -4  10  12      668.21      624.58     41.65 o 
  -3  10  12       24.19       68.60     19.43 o 
  -2  10  12     2659.74     2592.26     52.53 o 
  -1  10  12      269.51      349.30     32.50 o 
   0  10  12      131.53      142.39     25.04 o 
   1  10  12      111.54      152.85     22.96 o 
   2  10  12     1554.30     1638.33    106.59 o 
   3  10  12      254.45      272.49     39.02 o 
   4  10  12      401.71      370.32     53.96 o 
 -11  11  12      176.16      115.91     29.78 o 
 -10  11  12      121.30      101.20     27.44 o 
  -9  11  12        1.91       38.41     34.52 o 
  -8  11  12      683.77      581.76     46.48 o 
  -7  11  12     1527.25     1500.67     42.38 o 
  -6  11  12       33.70       59.90     23.71 o 
  -5  11  12      779.77      760.64     35.08 o 
  -4  11  12      420.14      404.95     30.55 o 
  -3  11  12      108.36      112.33     21.36 o 
  -2  11  12       42.25       55.97     26.68 o 
  -1  11  12        0.77       38.50     30.35 o 
   0  11  12      444.05      465.40     32.00 o 
   1  11  12      409.73      333.13     27.73 o 
   2  11  12      502.76      503.41     45.54 o 
   3  11  12        0.39       28.41     48.15 o 
  -9  12  12      273.97      290.01     52.82 o 
  -8  12  12       42.95       99.98     43.60 o 
  -7  12  12       51.70       74.06     32.86 o 
  -6  12  12       73.97       89.41     22.32 o 
  -5  12  12      532.92      498.65     31.04 o 
  -4  12  12       11.71       36.42     23.43 o 
  -3  12  12       17.65       61.32     17.97 o 
  -2  12  12      390.11      421.47     29.42 o 
  -1  12  12      541.98      559.32     35.53 o 
   0  12  12      148.29      164.17     25.22 o 
   1  12  12      401.37      424.04     44.76 o 
   2  12  12       50.24       80.22     27.03 o 
  -7  13  12      691.98      620.00     74.43 o 
  -6  13  12       39.35       65.73     34.54 o 
  -5  13  12       23.19       64.70     26.53 o 
  -4  13  12       68.06       61.66     18.74 o 
  -3  13  12      291.45      325.66     29.34 o 
  -2  13  12       35.47       74.20     26.05 o 
  -1  13  12       35.82       61.75     35.49 o 
   0  13  12       93.73       60.32     23.16 o 
 -14   0  13     1680.95     1836.17     60.48 o 
 -12   0  13        9.15       71.82     37.54 o 
 -10   0  13     1310.62     1274.69     47.97 o 
  -8   0  13     2594.80     2503.38    141.15 o 
  -6   0  13      666.22      673.84     37.71 o 
  -4   0  13      988.40      962.41     40.24 o 
  -2   0  13        3.64       27.03     17.85 o 
   0   0  13     2448.72     2461.11     65.62 o 
   2   0  13      977.67     1042.33     48.45 o 
   4   0  13     1533.98     1652.00     54.81 o 
   6   0  13      803.50      931.05     50.26 o 
 -15   1  13       39.74       58.99     18.83 o 
 -14   1  13       13.29       35.95     23.54 o 
 -13   1  13      313.37      307.52     25.25 o 
 -12   1  13      188.94      157.27     18.99 o 
 -11   1  13       13.40       65.03     20.40 o 
 -10   1  13      124.74      134.34     18.21 o 
  -9   1  13      169.68      185.91     19.47 o 
  -8   1  13     2730.35     2694.04     43.86 o 
  -7   1  13      123.33      122.61     17.44 o 
  -6   1  13      958.84      934.83     29.55 o 
  -5   1  13      209.23      198.24     18.25 o 
  -4   1  13      175.43      207.58     18.94 o 
  -3   1  13       43.28       58.31     17.10 o 
  -2   1  13      152.87      189.54     17.21 o 
  -1   1  13      278.63      257.37     20.48 o 
   0   1  13     1366.42     1378.11     32.93 o 
   1   1  13      362.04      386.14     24.00 o 
   2   1  13        3.73       47.53     20.58 o 
   3   1  13       24.02       37.74     14.97 o 
   4   1  13       62.93       96.01     16.31 o 
   5   1  13        8.62       61.09     22.69 o 
   6   1  13      983.38      991.75     35.38 o 
   7   1  13     1164.33     1145.07     36.76 o 
 -15   2  13       14.71       39.64     19.48 o 
 -14   2  13      523.38      514.09     28.39 o 
 -13   2  13      974.83     1024.92     50.71 o 
 -12   2  13      436.62      424.50     26.32 o 
 -11   2  13      889.12      888.04     31.32 o 
 -10   2  13     2246.39     2191.42     40.30 o 
  -9   2  13      269.24      283.19     22.68 o 
  -8   2  13     1052.30     1002.67     30.68 o 
  -7   2  13     6054.55     6050.19     64.71 o 
  -6   2  13     3296.15     3242.19     59.36 o 
  -5   2  13      663.53      657.53     33.58 o 
  -4   2  13     2315.62     2223.65     55.16 o 
  -3   2  13      216.46      187.71     17.70 o 
  -2   2  13        3.18       37.38     14.28 o 
  -1   2  13      632.14      624.72     26.44 o 
   0   2  13      599.84      616.03     27.04 o 
   1   2  13        5.90       48.47     17.41 o 
   2   2  13     1159.92     1206.66     33.42 o 
   3   2  13     2130.67     2098.69     41.45 o 
   4   2  13       24.07       48.83     14.40 o 
   5   2  13      152.67      189.10     21.30 o 
   6   2  13      239.09      232.87     23.51 o 
   7   2  13      156.44      188.12     22.15 o 
 -15   3  13      239.95      253.84     29.11 o 
 -14   3  13      111.68      109.74     18.30 o 
 -13   3  13      505.28      508.57     28.03 o 
 -12   3  13      251.79      269.28     22.21 o 
 -11   3  13      471.72      479.67     27.64 o 
 -10   3  13      765.29      779.87     29.84 o 
  -9   3  13      120.12      118.11     17.39 o 
  -8   3  13        5.02       39.18     21.56 o 
  -7   3  13     1572.72     1569.69     35.34 o 
  -6   3  13      260.94      256.43     20.17 o 
  -5   3  13      261.75      303.65     25.81 o 
  -4   3  13     1313.84     1178.64     29.06 o 
  -3   3  13     2083.82     2053.48     40.32 o 
  -2   3  13      157.73      171.09     18.76 o 
  -1   3  13       95.66       71.21     13.37 o 
   0   3  13       83.72       73.15     13.42 o 
   1   3  13      780.33      772.23     28.10 o 
   2   3  13      538.00      571.24     26.67 o 
   3   3  13       10.32       45.81     22.48 o 
   4   3  13      527.19      527.17     27.24 o 
   5   3  13      307.50      297.76     27.88 o 
   6   3  13        2.74       23.64     21.78 o 
   7   3  13      525.78      539.89     47.35 o 
 -15   4  13        2.35       47.47     27.73 o 
 -14   4  13      156.24      161.18     24.25 o 
 -13   4  13      629.52      620.93     28.01 o 
 -12   4  13      109.15       77.18     15.37 o 
 -11   4  13      108.15       97.47     22.85 o 
 -10   4  13       34.21       47.33     15.36 o 
  -9   4  13     1593.30     1611.32     35.22 o 
  -8   4  13       66.67       72.47     17.05 o 
  -7   4  13      585.40      530.06     35.20 o 
  -6   4  13        2.04       22.55     17.35 o 
  -5   4  13      482.32      427.31     21.62 o 
  -4   4  13        2.67       34.68     19.85 o 
  -3   4  13      188.56      169.16     17.03 o 
  -2   4  13     1233.92     1197.96     39.07 o 
  -1   4  13     2932.54     3057.66     55.99 o 
   0   4  13      500.28      453.65     30.61 o 
   1   4  13      113.84       98.86     20.63 o 
   2   4  13       85.25       98.49     18.84 o 
   3   4  13      924.30      947.60     38.51 o 
   4   4  13      197.51      198.02     25.20 o 
   5   4  13        6.92       51.63     21.82 o 
   6   4  13       22.12       37.65     19.18 o 
 -14   5  13        0.05       81.06     39.53 o 
 -13   5  13       73.80       69.81     21.92 o 
 -12   5  13       29.60       29.55     15.09 o 
 -11   5  13     1166.46     1289.05     40.65 o 
 -10   5  13       82.60      103.86     18.88 o 
  -9   5  13      396.76      434.70     36.71 o 
  -8   5  13       86.79      109.33     18.68 o 
  -7   5  13       41.39       71.78     19.70 o 
  -6   5  13      136.89      156.49     23.38 o 
  -5   5  13        6.05       77.46     34.55 o 
  -4   5  13       15.55       57.02     25.03 o 
  -3   5  13      972.11     1074.59     38.25 o 
  -2   5  13      572.02      451.53     30.26 o 
  -1   5  13        7.14       70.52     30.80 o 
   0   5  13      702.47      675.01     33.58 o 
   1   5  13      443.97      498.28     31.45 o 
   2   5  13        6.26       66.13     28.09 o 
   3   5  13      377.37      401.74     32.87 o 
   4   5  13       58.09       55.86     16.45 o 
   5   5  13     1758.65     1872.47     48.39 o 
   6   5  13      182.62      212.19     34.28 o 
 -14   6  13      135.84       88.24     27.88 o 
 -13   6  13        5.60       48.48     34.97 o 
 -12   6  13      303.09      301.77     39.25 o 
 -11   6  13       35.51       37.50     16.78 o 
 -10   6  13      936.87      895.39     35.65 o 
  -9   6  13      134.11      162.55     24.12 o 
  -8   6  13      111.42      112.67     20.03 o 
  -7   6  13       13.78       30.82     21.85 o 
  -6   6  13       86.15       88.21     19.47 o 
  -5   6  13      465.57      484.21     30.82 o 
  -4   6  13       47.98       92.29     25.39 o 
  -3   6  13      257.71      288.96     27.10 o 
  -2   6  13        2.17       21.24     22.44 o 
  -1   6  13     1707.70     1703.37     61.72 o 
   0   6  13      556.53      586.56     48.02 o 
   1   6  13       12.90       68.20     20.61 o 
   2   6  13      956.16     1017.49     39.60 o 
   3   6  13      334.97      374.78     29.84 o 
   4   6  13        3.33       43.46     24.29 o 
   5   6  13       52.80       67.43     24.78 o 
   6   6  13      173.54      181.95     32.02 o 
 -13   7  13       81.43       63.76     23.53 o 
 -12   7  13      378.82      358.62     41.95 o 
 -11   7  13     1479.43     1487.22     41.39 o 
 -10   7  13        2.25       62.89     29.65 o 
  -9   7  13     1211.70     1279.96     39.22 o 
  -8   7  13      515.07      500.08     29.97 o 
  -7   7  13       49.71       51.30     18.05 o 
  -6   7  13      454.01      466.79     30.33 o 
  -5   7  13       11.49       51.88     20.59 o 
  -4   7  13     1680.34     1626.07     44.04 o 
  -3   7  13      832.28      809.65     34.15 o 
  -2   7  13       21.37       76.78     27.62 o 
  -1   7  13       26.89       47.93     20.36 o 
   0   7  13      184.61      194.33     31.34 o 
   1   7  13     1853.38     1726.64     45.58 o 
   2   7  13     1268.64     1312.56     58.77 o 
   3   7  13       16.55       66.50     19.01 o 
   4   7  13      709.10      716.37     37.52 o 
   5   7  13      344.22      376.54     42.34 o 
 -13   8  13       12.89       -1.09     33.29 o 
 -12   8  13      192.62      186.03     34.89 o 
 -11   8  13       11.86       52.73     28.02 o 
 -10   8  13      414.40      429.49     29.06 o 
  -9   8  13       36.25       71.85     25.30 o 
  -8   8  13       99.70      110.83     24.79 o 
  -7   8  13        6.75       49.95     20.49 o 
  -6   8  13      967.82      870.59     46.21 o 
  -5   8  13     1318.89     1310.63     41.53 o 
  -4   8  13      800.38      724.45     32.38 o 
  -3   8  13      345.09      335.58     27.49 o 
  -2   8  13     2200.92     2285.04     56.39 o 
  -1   8  13       29.67       56.07     23.07 o 
   0   8  13      108.89      118.67     21.40 o 
   1   8  13       99.90       88.22     19.69 o 
   2   8  13      148.39      141.72     22.64 o 
   3   8  13        2.99       42.89     20.50 o 
   4   8  13      358.42      262.23     45.61 o 
 -12   9  13      174.86      257.83     37.61 o 
 -11   9  13      517.48      453.68     44.11 o 
 -10   9  13      131.53      173.34     31.99 o 
  -9   9  13       66.84       63.19     15.15 o 
  -8   9  13      530.04      599.62     32.99 o 
  -7   9  13        8.35       44.45     25.67 o 
  -6   9  13       60.93       30.11     15.29 o 
  -5   9  13      210.83      142.10     23.10 o 
  -4   9  13      872.06      859.13     39.97 o 
  -3   9  13        0.04       48.74     31.71 o 
  -2   9  13      820.28      766.87     35.17 o 
  -1   9  13        1.67       56.78     25.01 o 
   0   9  13      964.49      857.19     42.02 o 
   1   9  13      144.05      222.71     27.85 o 
   2   9  13     1392.14     1377.84     43.54 o 
   3   9  13       19.98       45.22     23.93 o 
   4   9  13      325.32      320.77     47.72 o 
 -11  10  13       43.27       57.92     25.94 o 
 -10  10  13       71.35      125.55     39.14 o 
  -9  10  13       99.08      124.18     28.90 o 
  -8  10  13      488.60      437.71     32.64 o 
  -7  10  13      204.70      218.34     24.99 o 
  -6  10  13     1566.10     1367.61     42.09 o 
  -5  10  13      366.57      395.86     30.49 o 
  -4  10  13       31.71       42.12     16.83 o 
  -3  10  13      216.03      268.85     28.53 o 
  -2  10  13     1543.74     1582.45     44.75 o 
  -1  10  13      347.09      345.92     30.29 o 
   0  10  13      622.62      654.45     36.74 o 
   1  10  13      282.41      309.24     29.75 o 
   2  10  13       76.44       68.38     21.55 o 
   3  10  13        4.24       31.72     39.85 o 
 -10  11  13      125.79       98.61     40.43 o 
  -9  11  13      696.56      714.53     53.22 o 
  -8  11  13      567.84      600.52     48.55 o 
  -7  11  13      239.99      230.61     26.13 o 
  -6  11  13        1.18       45.27     26.73 o 
  -5  11  13       94.27      114.78     22.27 o 
  -4  11  13      269.42      292.82     29.45 o 
  -3  11  13      556.27      539.39     34.37 o 
  -2  11  13      559.15      544.13     44.37 o 
  -1  11  13       22.67       61.81     21.34 o 
   0  11  13      225.13      247.24     27.09 o 
   1  11  13      125.07       92.94     23.86 o 
  -8  12  13       64.74       72.33     24.42 o 
  -7  12  13       39.80       21.83     39.99 o 
  -6  12  13      415.28      436.44     42.43 o 
  -5  12  13      701.84      690.55     35.68 o 
  -4  12  13        7.13       34.18     21.90 o 
  -3  12  13      124.18       96.59     21.94 o 
  -2  12  13       20.62       64.05     17.92 o 
  -1  12  13      119.16      110.52     20.03 o 
   0  12  13      439.29      429.82     35.71 o 
 -14   0  14      833.10      772.53     48.37 o 
 -12   0  14      470.13      396.79     37.27 o 
 -10   0  14      502.58      568.88     41.84 o 
  -8   0  14      222.44      229.79     31.36 o 
  -6   0  14      258.75      314.64     39.19 o 
  -4   0  14       51.06       60.40     26.48 o 
  -2   0  14      447.61      436.72     31.05 o 
   0   0  14     4091.83     4213.28    110.80 o 
   2   0  14      660.24      638.63     50.74 o 
   4   0  14       38.68       78.16     22.59 o 
   6   0  14      193.43      228.99     36.34 o 
 -14   1  14       59.70       54.61     17.10 o 
 -13   1  14       87.49      106.56     19.05 o 
 -12   1  14      729.78      730.60     31.92 o 
 -11   1  14       21.11       89.72     26.14 o 
 -10   1  14      522.20      518.63     27.75 o 
  -9   1  14       20.75       69.53     21.26 o 
  -8   1  14       62.32       71.80     17.39 o 
  -7   1  14       92.76       90.83     17.01 o 
  -6   1  14      605.03      643.22     38.36 o 
  -5   1  14       81.15       58.82     16.10 o 
  -4   1  14     1804.57     1722.49     35.52 o 
  -3   1  14      484.11      468.09     24.38 o 
  -2   1  14        5.67       55.12     19.82 o 
  -1   1  14        0.51       65.79     24.15 o 
   0   1  14        6.11       38.89     22.35 o 
   1   1  14       74.24       64.08     16.84 o 
   2   1  14     1172.59     1223.43     49.52 o 
   3   1  14     1397.00     1429.35     36.87 o 
   4   1  14      110.55      129.68     19.91 o 
   5   1  14      322.09      331.43     28.04 o 
   6   1  14      577.26      621.60     32.23 o 
 -14   2  14      711.35      696.17     36.31 o 
 -13   2  14      835.07      782.58     34.55 o 
 -12   2  14      350.14      319.64     26.12 o 
 -11   2  14     3955.75     3944.92     67.15 o 
 -10   2  14     2179.45     2170.57     41.84 o 
  -9   2  14      170.95      182.73     21.13 o 
  -8   2  14     1854.69     1833.37     38.34 o 
  -7   2  14      286.98      275.62     22.51 o 
  -6   2  14       99.62       87.22     15.62 o 
  -5   2  14      577.88      531.91     24.94 o 
  -4   2  14      963.59      964.45     30.64 o 
  -3   2  14      144.90      179.28     18.52 o 
  -2   2  14      474.65      482.39     41.06 o 
  -1   2  14     1464.79     1467.72     43.47 o 
   0   2  14       10.83       51.66     20.05 o 
   1   2  14      176.09      202.64     20.73 o 
   2   2  14      330.66      357.77     23.90 o 
   3   2  14      204.32      215.73     20.85 o 
   4   2  14      409.95      408.81     30.43 o 
   5   2  14        3.56       42.95     26.29 o 
 -14   3  14      200.71      163.18     21.55 o 
 -13   3  14       34.26       79.97     23.43 o 
 -12   3  14        1.43       68.48     22.24 o 
 -11   3  14      808.83      783.09     30.34 o 
 -10   3  14      646.26      669.47     29.62 o 
  -9   3  14      124.53      123.82     17.10 o 
  -8   3  14     1404.87     1399.34     36.77 o 
  -7   3  14     1499.39     1537.76     36.58 o 
  -6   3  14      320.29      308.84     23.00 o 
  -5   3  14       65.05       55.16     13.28 o 
  -4   3  14       21.18       56.47     13.96 o 
  -3   3  14     1529.17     1417.00     30.93 o 
  -2   3  14      871.62      891.73     36.82 o 
  -1   3  14        0.28       36.88     22.71 o 
   0   3  14     1141.10     1134.41     40.56 o 
   1   3  14      224.79      205.63     23.97 o 
   2   3  14       62.73       80.90     22.33 o 
   3   3  14      744.51      743.83     37.98 o 
   4   3  14      624.27      627.57     35.32 o 
   5   3  14      539.58      527.32     43.54 o 
 -14   4  14       51.60       78.91     30.19 o 
 -13   4  14     1083.40     1060.19     39.67 o 
 -12   4  14      106.82      124.78     23.27 o 
 -11   4  14      343.85      389.68     29.20 o 
 -10   4  14       17.56       59.66     20.15 o 
  -9   4  14      385.92      352.27     28.29 o 
  -8   4  14       24.02       68.40     20.68 o 
  -7   4  14       30.18       62.45     21.43 o 
  -6   4  14     1305.47     1306.53     46.28 o 
  -5   4  14     1054.37     1100.42     40.21 o 
  -4   4  14        1.35       81.50     30.49 o 
  -3   4  14       16.43       39.50     25.35 o 
  -2   4  14       62.49       56.72     16.92 o 
  -1   4  14      887.12      882.59     44.33 o 
   0   4  14      638.92      610.94     31.97 o 
   1   4  14        0.13       49.52     26.18 o 
   2   4  14      102.24       99.08     20.34 o 
   3   4  14      339.43      320.08     28.39 o 
   4   4  14      377.53      396.05     30.17 o 
   5   4  14       55.71       77.28     17.92 o 
 -13   5  14      111.14      101.56     21.65 o 
 -12   5  14       98.83       67.09     17.77 o 
 -11   5  14      252.50      275.18     28.32 o 
 -10   5  14       33.80       38.89     17.99 o 
  -9   5  14      199.62      257.37     28.53 o 
  -8   5  14      236.34      230.83     25.88 o 
  -7   5  14       99.65      122.09     20.28 o 
  -6   5  14      173.52      105.51     19.86 o 
  -5   5  14       67.82       71.58     18.68 o 
  -4   5  14     1282.12     1272.18     43.86 o 
  -3   5  14      538.08      623.46     35.01 o 
  -2   5  14        5.82       61.52     28.26 o 
  -1   5  14      179.41      202.69     25.60 o 
   0   5  14      155.73      199.07     25.61 o 
   1   5  14     1847.18     1869.84     46.34 o 
   2   5  14      352.45      361.71     30.03 o 
   3   5  14        5.94       34.43     29.87 o 
   4   5  14       23.78       67.94     22.01 o 
   5   5  14      256.81      272.62     30.41 o 
 -13   6  14        3.36       46.62     32.82 o 
 -12   6  14      143.97      192.35     30.14 o 
 -11   6  14       14.16       51.52     16.21 o 
 -10   6  14       53.61       73.46     19.89 o 
  -9   6  14     1071.59     1055.80     40.00 o 
  -8   6  14        1.06       37.50     24.70 o 
  -7   6  14       23.19       49.20     18.90 o 
  -6   6  14        0.77       26.47     20.81 o 
  -5   6  14     1215.36     1289.02     41.76 o 
  -4   6  14      185.10      204.49     24.14 o 
  -3   6  14        4.41       18.86     28.06 o 
  -2   6  14      480.28      522.67     32.15 o 
  -1   6  14      556.32      501.76     31.18 o 
   0   6  14       87.93       57.02     19.48 o 
   1   6  14        9.47       53.05     29.01 o 
   2   6  14       84.95      111.33     21.55 o 
   3   6  14     1973.92     1948.30     58.46 o 
   4   6  14        4.73       45.23     29.35 o 
 -12   7  14       72.92       60.01     24.61 o 
 -11   7  14      348.05      395.86     30.33 o 
 -10   7  14      247.08      225.68     27.00 o 
  -9   7  14      210.54      198.60     24.31 o 
  -8   7  14     1793.99     1764.97     43.99 o 
  -7   7  14      170.16      126.25     22.61 o 
  -6   7  14       11.29       61.22     23.75 o 
  -5   7  14       31.23       57.02     17.33 o 
  -4   7  14        9.55       56.94     24.44 o 
  -3   7  14     1869.49     1825.52     61.58 o 
  -2   7  14     1371.76     1404.69     45.50 o 
  -1   7  14        1.17       76.97     29.27 o 
   0   7  14     1048.87      944.57     39.79 o 
   1   7  14      517.10      526.71     42.86 o 
   2   7  14        2.55       85.85     30.50 o 
   3   7  14        3.04       26.00     24.52 o 
 -12   8  14      143.69      131.00     32.07 o 
 -11   8  14        7.18       65.51     37.95 o 
 -10   8  14      535.85      469.88     45.96 o 
  -9   8  14      876.88      851.20     36.94 o 
  -8   8  14      778.31      674.08     35.07 o 
  -7   8  14       38.18       74.20     20.10 o 
  -6   8  14     1787.28     1678.63     44.57 o 
  -5   8  14      313.21      311.18     29.78 o 
  -4   8  14      353.08      360.37     28.58 o 
  -3   8  14        0.07       75.11     28.51 o 
  -2   8  14      488.86      529.70     33.68 o 
  -1   8  14       87.43       56.66     15.83 o 
   0   8  14      409.75      366.79     29.13 o 
   1   8  14      242.77      330.29     43.13 o 
   2   8  14       63.92       66.53     20.88 o 
   3   8  14       61.89       40.23     20.25 o 
 -11   9  14       43.51       88.91     34.07 o 
 -10   9  14        2.58       74.36     40.64 o 
  -9   9  14      144.41      100.66     18.97 o 
  -8   9  14     1029.62     1061.50     40.80 o 
  -7   9  14       46.75       47.06     17.55 o 
  -6   9  14      206.61      194.77     23.85 o 
  -5   9  14       28.50       22.37     23.23 o 
  -4   9  14      386.29      335.23     28.82 o 
  -3   9  14       88.11       73.26     21.26 o 
  -2   9  14     1540.61     1562.01     55.28 o 
  -1   9  14       16.58       58.79     19.71 o 
   0   9  14     1004.42      997.20     41.42 o 
   1   9  14        0.15       54.87     29.04 o 
   2   9  14       17.77       28.39     19.97 o 
 -10  10  14      755.28      639.90     50.93 o 
  -9  10  14      506.18      488.78     46.97 o 
  -8  10  14      199.86      191.88     23.63 o 
  -7  10  14      137.62      138.22     23.33 o 
  -6  10  14     1487.06     1430.82     45.60 o 
  -5  10  14      306.74      334.38     29.06 o 
  -4  10  14      644.33      622.29     36.02 o 
  -3  10  14      317.02      355.80     32.19 o 
  -2  10  14      391.16      411.58     40.58 o 
  -1  10  14       16.00       43.97     18.32 o 
   0  10  14      407.69      442.38     32.84 o 
   1  10  14        0.26       28.81     33.63 o 
  -8  11  14      141.73      139.99     27.47 o 
  -7  11  14      310.00      285.36     30.08 o 
  -6  11  14      295.95      246.65     40.47 o 
  -5  11  14       28.79       31.95     23.91 o 
  -4  11  14      275.85      279.36     29.00 o 
  -3  11  14      132.74       90.10     26.77 o 
  -2  11  14       83.02      101.36     20.42 o 
  -1  11  14      123.67      131.40     24.77 o 
 -14   0  15      356.90      405.51     45.24 o 
 -12   0  15       38.24       57.98     25.71 o 
 -10   0  15      149.06      160.32     26.05 o 
  -8   0  15      319.43      312.18     37.08 o 
  -6   0  15       44.99       59.23     25.13 o 
  -4   0  15     6220.03     6390.64     88.32 o 
  -2   0  15      835.08      835.45     40.93 o 
   0   0  15        2.55       15.11     29.27 o 
   2   0  15      179.33      246.52     33.98 o 
   4   0  15     1776.19     1650.20     58.77 o 
 -14   1  15       87.44      110.94     26.14 o 
 -13   1  15        1.87       39.28     20.11 o 
 -12   1  15      170.34      170.34     21.42 o 
 -11   1  15      171.09      184.46     25.71 o 
 -10   1  15      894.01      910.88     33.43 o 
  -9   1  15       62.48       47.67     14.07 o 
  -8   1  15     1713.57     1721.86     40.30 o 
  -7   1  15      447.18      443.43     25.93 o 
  -6   1  15       39.58       62.29     16.76 o 
  -5   1  15        0.05       17.50     17.50 o 
  -4   1  15      131.87      196.02     33.58 o 
  -3   1  15       39.31       39.60     14.31 o 
  -2   1  15      471.35      508.29     26.74 o 
  -1   1  15      695.84      739.43     29.23 o 
   0   1  15       64.87       60.06     14.14 o 
   1   1  15      290.11      308.22     23.49 o 
   2   1  15     1037.34     1087.94     45.27 o 
   3   1  15      180.30      197.28     23.86 o 
   4   1  15     1354.41     1416.40     44.81 o 
 -13   2  15       95.36       81.42     17.40 o 
 -12   2  15      957.65      965.32     54.07 o 
 -11   2  15     1495.35     1273.02     55.56 o 
 -10   2  15      488.48      507.02     28.67 o 
  -9   2  15      223.38      212.10     23.03 o 
  -8   2  15     1341.45     1357.13     36.41 o 
  -7   2  15      676.32      601.58     32.70 o 
  -6   2  15       97.91      112.72     18.28 o 
  -5   2  15     1246.68     1283.01     45.63 o 
  -4   2  15       24.96       48.55     15.25 o 
  -3   2  15       80.93       74.81     15.24 o 
  -2   2  15      393.59      417.33     30.59 o 
  -1   2  15      463.73      426.08     30.39 o 
   0   2  15      431.19      421.88     29.84 o 
   1   2  15        1.16       63.67     25.66 o 
   2   2  15      465.18      457.55     32.69 o 
   3   2  15       71.45       86.93     22.22 o 
   4   2  15      184.89      209.65     24.48 o 
 -13   3  15       86.86       75.30     21.00 o 
 -12   3  15      496.59      502.68     33.56 o 
 -11   3  15     1097.82     1169.69     44.44 o 
 -10   3  15      108.31      101.09     21.89 o 
  -9   3  15       90.60      106.96     20.75 o 
  -8   3  15       72.72       72.60     17.96 o 
  -7   3  15     2086.13     2036.15     50.48 o 
  -6   3  15      659.30      703.52     45.28 o 
  -5   3  15        0.09       79.50     31.25 o 
  -4   3  15      943.45      933.24     36.73 o 
  -3   3  15      264.30      267.71     26.61 o 
  -2   3  15        1.29        6.19     22.17 o 
  -1   3  15      167.39      163.66     24.37 o 
   0   3  15      576.32      624.74     36.84 o 
   1   3  15      631.12      646.89     46.09 o 
   2   3  15      100.14      121.96     22.81 o 
   3   3  15       69.45       60.45     17.42 o 
   4   3  15        6.04       36.71     29.05 o 
 -13   4  15        5.64       37.87     27.78 o 
 -12   4  15        3.57       16.22     18.46 o 
 -11   4  15        4.65       39.00     23.12 o 
 -10   4  15      511.99      528.67     34.27 o 
  -9   4  15       70.06       98.68     21.27 o 
  -8   4  15       95.70      131.37     23.40 o 
  -7   4  15        0.24       11.05     29.10 o 
  -6   4  15      508.43      543.39     33.09 o 
  -5   4  15     1095.23     1052.09     49.23 o 
  -4   4  15     1192.08     1169.50     64.86 o 
  -3   4  15        1.15        4.16     29.24 o 
  -2   4  15      206.76      245.97     26.88 o 
  -1   4  15      442.00      499.75     31.79 o 
   0   4  15      484.02      535.20     33.24 o 
   1   4  15      109.91      101.16     20.24 o 
   2   4  15      544.78      589.27     50.80 o 
   3   4  15      536.41      504.46     33.81 o 
 -12   5  15      108.12       75.92     16.88 o 
 -11   5  15       14.94       23.94     20.09 o 
 -10   5  15        2.28       25.81     23.85 o 
  -9   5  15      220.56      218.21     26.47 o 
  -8   5  15     1164.92     1165.69     42.93 o 
  -7   5  15      501.51      574.93     34.25 o 
  -6   5  15      160.03      194.31     23.90 o 
  -5   5  15       89.90      104.14     20.12 o 
  -4   5  15       18.55       59.60     26.58 o 
  -3   5  15     1115.37     1112.30     40.08 o 
  -2   5  15      149.17      197.94     40.28 o 
  -1   5  15       14.48       43.53     22.66 o 
   0   5  15        9.75       24.93     26.62 o 
   1   5  15      725.00      785.12     38.07 o 
   2   5  15        2.55       43.63     29.02 o 
   3   5  15       35.94       83.33     27.86 o 
 -12   6  15       15.08       33.51     26.98 o 
 -11   6  15        3.74       44.07     22.45 o 
 -10   6  15       16.15       22.07     25.10 o 
  -9   6  15      584.75      627.29     36.27 o 
  -8   6  15      148.35      148.84     22.26 o 
  -7   6  15       16.35       34.22     17.56 o 
  -6   6  15      178.91      158.89     21.36 o 
  -5   6  15      662.50      604.04     39.43 o 
  -4   6  15      148.53      133.93     23.66 o 
  -3   6  15        0.12       39.45     21.66 o 
  -2   6  15       77.57      124.90     21.93 o 
  -1   6  15     1808.04     1852.36     49.80 o 
   0   6  15        6.88       78.10     32.57 o 
   1   6  15      377.70      335.42     29.14 o 
   2   6  15      692.14      773.53     39.79 o 
 -11   7  15        2.76       33.99     22.87 o 
 -10   7  15       60.92       74.61     21.31 o 
  -9   7  15      187.47      159.42     26.27 o 
  -8   7  15       26.51       64.62     27.01 o 
  -7   7  15      949.85      949.99     45.58 o 
  -6   7  15      770.33      717.32     37.20 o 
  -5   7  15       16.63       32.14     20.96 o 
  -4   7  15      959.57      997.20     48.42 o 
  -3   7  15      548.53      445.08     35.23 o 
  -2   7  15      137.99      173.70     27.64 o 
  -1   7  15      239.06      214.71     26.29 o 
   0   7  15      634.97      713.16     38.00 o 
   1   7  15      630.82      679.60     36.54 o 
   2   7  15      273.85      264.63     29.20 o 
 -10   8  15     1001.72      997.62     40.40 o 
  -9   8  15      457.03      444.34     35.22 o 
  -8   8  15      666.58      629.68     35.14 o 
  -7   8  15        3.75       20.19     27.30 o 
  -6   8  15      813.65      803.00     42.37 o 
  -5   8  15       94.60       61.02     16.92 o 
  -4   8  15      180.97      138.47     23.39 o 
  -3   8  15      200.60      236.58     28.21 o 
  -2   8  15      162.45      165.49     25.80 o 
  -1   8  15       36.32       39.35     21.10 o 
   0   8  15      664.49      708.42     37.49 o 
   1   8  15       11.27       42.43     21.49 o 
  -9   9  15       44.27       75.88     19.85 o 
  -8   9  15       72.75       62.51     17.76 o 
  -7   9  15        3.69       42.19     26.44 o 
  -6   9  15     1090.99     1053.71     41.31 o 
  -5   9  15        6.83       50.50     30.13 o 
  -4   9  15      785.91      726.51     38.97 o 
  -3   9  15       64.19       58.72     17.14 o 
  -2   9  15      683.73      634.25     46.84 o 
  -1   9  15       89.85       79.38     18.67 o 
   0   9  15       34.10       62.04     20.92 o 
  -7  10  15       60.79       92.63     21.69 o 
  -6  10  15      604.12      572.07     35.04 o 
  -5  10  15       93.82       89.56     20.90 o 
  -4  10  15      796.50      806.22     38.71 o 
  -3  10  15        0.78       23.45     21.18 o 
  -2  10  15      173.91      191.41     26.98 o 
 -12   0  16      104.86       77.69     25.77 o 
 -10   0  16       57.59       70.77     35.92 o 
  -8   0  16     4414.28     4891.11     88.33 o 
  -6   0  16      984.23      946.34     45.46 o 
  -4   0  16      251.48      307.80     34.77 o 
  -2   0  16      106.72      103.07     23.26 o 
   0   0  16     2622.45     2821.78     73.79 o 
   2   0  16      534.09      576.81     75.32 o 
 -12   1  16      496.88      460.94     32.30 o 
 -11   1  16      198.85      170.20     25.13 o 
 -10   1  16        7.67       59.91     26.64 o 
  -9   1  16       22.35       50.17     28.19 o 
  -8   1  16      241.67      297.85     37.98 o 
  -7   1  16       13.16       49.04     21.00 o 
  -6   1  16       51.40       63.32     16.28 o 
  -5   1  16      380.67      376.38     24.57 o 
  -4   1  16        4.76       47.44     23.39 o 
  -3   1  16       83.21      113.84     20.37 o 
  -2   1  16     1747.03     1729.94     47.17 o 
  -1   1  16      330.07      346.30     29.12 o 
   0   1  16     1133.83     1267.32     52.45 o 
   1   1  16      292.48      359.06     38.69 o 
   2   1  16      334.94      304.09     27.91 o 
 -12   2  16     1301.14     1337.43     67.62 o 
 -11   2  16      613.77      543.92     35.91 o 
 -10   2  16       30.93       57.18     23.14 o 
  -9   2  16     1483.35     1681.45     47.49 o 
  -8   2  16      118.64      140.68     23.98 o 
  -7   2  16      129.07      132.62     22.37 o 
  -6   2  16      237.50      324.66     40.35 o 
  -5   2  16      725.61      707.90     35.90 o 
  -4   2  16      390.30      438.70     31.30 o 
  -3   2  16       38.19       85.71     20.08 o 
  -2   2  16      561.71      506.60     32.31 o 
  -1   2  16       73.41       60.83     15.40 o 
   0   2  16      402.66      420.46     31.98 o 
   1   2  16      417.79      362.88     31.34 o 
   2   2  16       53.99       48.04     22.06 o 
 -12   3  16        1.99       34.10     23.79 o 
 -11   3  16     1318.70     1268.19     43.94 o 
 -10   3  16      210.17      210.52     26.32 o 
  -9   3  16       42.42       68.47     21.55 o 
  -8   3  16      403.73      416.38     32.83 o 
  -7   3  16      318.15      369.28     30.13 o 
  -6   3  16      179.67      173.24     24.96 o 
  -5   3  16       48.96       88.14     20.38 o 
  -4   3  16      625.52      622.09     34.07 o 
  -3   3  16      333.34      336.92     43.93 o 
  -2   3  16        1.31       53.06     22.11 o 
  -1   3  16      400.20      391.85     31.51 o 
   0   3  16       21.25       51.03     20.97 o 
   1   3  16      709.92      680.96     35.75 o 
   2   3  16      297.70      335.35     35.56 o 
 -12   4  16       21.89       72.16     20.92 o 
 -11   4  16        6.41       28.69     21.67 o 
 -10   4  16      735.82      696.52     38.08 o 
  -9   4  16      794.08      834.58     49.14 o 
  -8   4  16     1101.62     1132.25     43.43 o 
  -7   4  16       14.67       48.42     29.08 o 
  -6   4  16      148.10      161.98     31.26 o 
  -5   4  16      514.09      535.42     42.01 o 
  -4   4  16       96.34       95.97     20.04 o 
  -3   4  16      117.67      122.51     23.37 o 
  -2   4  16      139.98      165.96     24.50 o 
  -1   4  16      962.41      903.02     39.39 o 
   0   4  16       40.50       56.34     22.38 o 
   1   4  16        8.14       70.11     26.60 o 
 -11   5  16      191.53      201.92     29.45 o 
 -10   5  16       99.57      101.55     20.40 o 
  -9   5  16       75.57       53.70     18.89 o 
  -8   5  16      219.55      234.97     28.09 o 
  -7   5  16      676.54      708.42     37.29 o 
  -6   5  16        2.74       42.89     25.51 o 
  -5   5  16       25.90       71.03     25.31 o 
  -4   5  16      115.54      128.96     22.46 o 
  -3   5  16     1103.38     1157.51     44.63 o 
  -2   5  16       59.68      106.68     23.80 o 
  -1   5  16      156.03      166.06     24.83 o 
   0   5  16        2.48       66.89     24.03 o 
   1   5  16      163.90      149.77     24.90 o 
 -10   6  16       32.06       55.78     18.63 o 
  -9   6  16      348.37      301.59     32.85 o 
  -8   6  16      149.76      102.19     20.54 o 
  -7   6  16        1.43       72.04     28.72 o 
  -6   6  16       68.63      117.47     27.28 o 
  -5   6  16      844.87      851.96     38.85 o 
  -4   6  16      350.97      352.57     30.98 o 
  -3   6  16      292.14      271.50     26.72 o 
  -2   6  16      766.81      836.88     40.44 o 
  -1   6  16      938.22      894.57     39.26 o 
   0   6  16       52.19       88.72     20.36 o 
  -9   7  16        2.48       50.69     27.13 o 
  -8   7  16      368.29      394.58     31.11 o 
  -7   7  16      639.65      541.49     35.80 o 
  -6   7  16      540.50      553.42     36.39 o 
  -5   7  16      395.92      405.57     32.24 o 
  -4   7  16      648.12      688.70     38.29 o 
  -3   7  16     1007.97     1068.68     42.40 o 
  -2   7  16      115.24      103.58     29.83 o 
  -1   7  16       11.90       33.31     28.55 o 
  -8   8  16       41.98       87.56     23.56 o 
  -7   8  16        0.87       47.59     21.11 o 
  -6   8  16      194.49      219.89     30.95 o 
  -5   8  16        0.63       36.62     29.54 o 
  -4   8  16      761.56      824.92     40.88 o 
  -3   8  16      105.83      162.69     36.73 o 
  -2   8  16       23.41       45.97     26.78 o 
 -10   0  17      547.99      501.38     56.38 o 
  -8   0  17      627.40      671.58    116.60 o 
  -6   0  17       53.26       49.79     25.74 o 
  -4   0  17     1519.95     1619.69    127.58 o 
  -2   0  17      762.93      954.91    144.63 o 
   0   0  17     1055.02     1094.00     70.70 o 
 -11   1  17        3.99       11.26     27.25 o 
 -10   1  17       19.00       54.54     30.22 o 
  -9   1  17      275.52      275.45     28.31 o 
  -8   1  17       57.85       72.19     19.35 o 
  -7   1  17        9.09       78.14     27.31 o 
  -6   1  17     1598.38     1620.10     45.95 o 
  -5   1  17      312.49      263.43     27.13 o 
  -4   1  17      312.00      373.97     29.76 o 
  -3   1  17      236.76      258.28     26.60 o 
  -2   1  17      478.08      498.96     34.13 o 
  -1   1  17      381.00      495.47     32.85 o 
   0   1  17       45.67       66.40     21.04 o 
 -11   2  17       91.17       83.05     22.22 o 
 -10   2  17       52.05       71.33     20.40 o 
  -9   2  17      307.48      300.89     38.70 o 
  -8   2  17      186.54      169.14     23.56 o 
  -7   2  17       57.15      105.97     24.11 o 
  -6   2  17      441.11      436.88     33.41 o 
  -5   2  17      276.07      265.62     26.45 o 
  -4   2  17      355.50      367.82     31.08 o 
  -3   2  17      159.43      126.03     21.53 o 
  -2   2  17      142.02      115.43     19.45 o 
  -1   2  17       26.92       50.74     24.46 o 
   0   2  17       61.26       81.99     20.55 o 
 -10   3  17      317.37      393.36     56.40 o 
  -9   3  17       57.88       79.47     23.19 o 
  -8   3  17      626.27      638.97     37.51 o 
  -7   3  17       80.75      152.09     30.26 o 
  -6   3  17       42.95       52.64     25.72 o 
  -5   3  17      552.43      495.31     33.12 o 
  -4   3  17      107.99       72.54     19.51 o 
  -3   3  17      565.70      606.37     36.62 o 
  -2   3  17      586.76      537.12     35.13 o 
  -1   3  17      267.69      317.36     31.05 o 
   0   3  17       65.42       78.25     28.00 o 
 -10   4  17        7.59        1.96     27.26 o 
  -9   4  17      408.67      444.55     34.61 o 
  -8   4  17        5.30       58.85     29.57 o 
  -7   4  17       44.00       86.77     26.76 o 
  -6   4  17        0.04       30.89     30.14 o 
  -5   4  17      843.44      765.76     37.51 o 
  -4   4  17        0.74       30.07     24.22 o 
  -3   4  17        4.69        3.11     24.87 o 
  -2   4  17      162.10      167.73     35.08 o 
  -1   4  17        3.50       24.02     17.73 o 
  -9   5  17        2.60       45.48     23.31 o 
  -8   5  17      175.82      201.21     26.14 o 
  -7   5  17      657.02      678.51     38.20 o 
  -6   5  17      203.99      182.85     27.43 o 
  -5   5  17      268.83      335.52     31.49 o 
  -4   5  17      121.65       88.00     20.53 o 
  -3   5  17      265.70      294.80     29.16 o 
  -2   5  17       77.11       94.01     25.75 o 
  -8   6  17      451.41      398.55     40.45 o 
  -7   6  17      152.17      141.57     23.49 o 
  -6   6  17      467.21      464.52     33.66 o 
  -5   6  17      854.66      927.26     42.54 o 
  -4   6  17       15.32       29.44     30.95 o 
  -3   6  17      164.15      148.99     24.45 o 
  -8   0  18      794.10      806.24     66.32 o 
  -6   0  18      425.52      522.08     60.44 o 
  -4   0  18      852.70      848.20    100.95 o 
  -8   1  18       70.82       78.11     25.96 o 
  -7   1  18      116.54      149.91     29.51 o 
  -6   1  18      689.64      762.67     57.53 o 
  -5   1  18      524.66      592.38     44.54 o 
  -4   1  18      379.30      388.16     40.87 o 
  -3   1  18       50.71       90.29     33.07 o 
  -8   2  18      236.47      279.11     32.73 o 
  -7   2  18       33.05       88.23     24.36 o 
  -6   2  18      180.44      143.21     23.61 o 
  -5   2  18       32.45       47.47     27.66 o 
  -4   2  18      130.80      139.38     24.71 o 
  -7   3  18      454.14      440.53     34.69 o 
  -6   3  18      371.99      322.08     29.56 o 
  -5   3  18      360.13      403.40     32.98 o 
                                                 
